# Supplementary material for: The Arabidopsis acetylated histone-binding protein BRAT1 forms a complex with BRP1 and prevents transcriptional silencing
Source: Nat Commun. 2016 Jun 7;7:11715. doi: 10.1038/ncomms11715 (PMC4899616; doi:10.1038/ncomms11715)
Supplement: Supplementary Data 1 — List of homozygous T-DNA mutants used in this study [file ncomms11715-s2.xlsx]

## Sheet: Sheet1
Supplementary Data 1. List of homozygous T-DNA mutants used in this study.
T-DNA mutant	Gene
SALK_000651C	At1g78280
SALK_000755C	At1g11060
SALK_001042C	At3g06710
SALK_001065C	At3g02890
SALK_002894C	At2g13950
SALK_003778C	At2g02690
SALK_004705C	At1g07790
SALK_005153C	At5g13680
SALK_005621C	At1g10400
SALK_006042C	At3g07610
SALK_006445C	At5g08230
SALK_006944C	At2g24490
SALK_007071C	At5g63950
SALK_008105C	At3g18960
SALK_008772C	At5g22880
SALK_009152C	At3g18990
SALK_009476C	At1g65470
SALK_010045C	At1g13180
SALK_011163C	At2g19910
SALK_011550C	At5g51230
SALK_011982C	At2g28700
SALK_012786C	At1g04050
SALK_013022C	At5g62040
SALK_013055C	At1g05900
SALK_013546C	At5g54050
SALK_014079C	At5g42060
SALK_015053C	At3g10390
SALK_016155C	At4g11400
SALK_016998C	At5g26660
SALK_018246C	At5g59910
SALK_018437C	At2g40050
SALK_019331C	At3g05670
SALK_019619C	At1g50410
SALK_020167C	At5g43250
SALK_020578C	At2g15030
SALK_021345C	At5g01480
SALK_021699C	At2g27550
SALK_022386C	At1g19480
SALK_022477C	At3g23590
SALK_022688C	At1g09200
SALK_022925C	At5g05610
SALK_023697C	At2g25590
SALK_023785C	At1g54230
SALK_023845C	At1g11760
SALK_024298C	At1g18100
SALK_024544C	At5g59870
SALK_024820C	At3g17310
SALK_024820C	At3g17310
SALK_025209C	At2g18050
SALK_025328C	At2g36720
SALK_025577C	At1g70000
SALK_025875C	At2g23100
SALK_026220C	At5g47660
SALK_026224C	At2g23740
SALK_026224C	At2g23740
SALK_026306C	At4g26380
SALK_026423C	At3g59120
SALK_026592C	At1g54390
SALK_026835C	At2g17410
SALK_029357C	At1g61840
SALK_029361C	At3g12270
SALK_029438C	At3g21210
SALK_029530C	At1g08620
SALK_030046C	At2g46020
SALK_030653C	At3g47460
SALK_030913C	At3g54610
SALK_031523C	At3g11200
SALK_033423C	At5g49020
SALK_034838C	At1g54830
SALK_034944C	At5g59800
SALK_036421C	At3g57970
SALK_037472C	At2g48110
SALK_038594C	At3g24860
SALK_039312C	At3g51000
SALK_040243C	At5g55770
SALK_040665C	At2g48160
SALK_042853C	At1g17520
SALK_043513C	At1g59890
SALK_043724C	At1g54360
SALK_044229C	At5g59940
SALK_044326C	At5g03500
SALK_044371C	At1g09320
SALK_044655C	At1g01150
SALK_045791C	At1g55970
SALK_046168C	At4g36570
SALK_046494C	At5g41020
SALK_047335C	At4g32600
SALK_047772C	At2g42830
SALK_047892C	At3g52100
SALK_048843C	At1g09450
SALK_050184C	At3g28650
SALK_050259C	At1g14770
SALK_051894C	At1g07660
SALK_052138C	At3g53440
SALK_052790C	At1g62310
SALK_052839C	At1g17790
SALK_053061C	At4g29510
SALK_054181C	At2g31450
SALK_054814C	At1g52740
SALK_055571C	At2g47410
SALK_055584C	At4g05420
SALK_056539C	At1g49475
SALK_058098C	At3g49500
SALK_059100C	At2g21450
SALK_059468C	At3g13590
SALK_059601C	At1g09520
SALK_060387C	At3g49850
SALK_061032C	At1g66040
SALK_061482C	At4g14900
SALK_061660C	At2g34200
SALK_062999C	At3g14980
SALK_063174C	At3g03750
SALK_063649C	At1g07820
SALK_064104C	At4g20370
SALK_065480C	At1g77300
SALK_068234C	At2g47620
SALK_069726C	At1g51060
SALK_070404C	At3g12480
SALK_027241C	At4g38130
SALK_027933C	At2g27040
SALK_031399C	At5g65630
SALK_033094C	At5g04110
SALK_037047C	At2g27350
SALK_038256C	At4g26110
SALK_038532C	At1g65440
SALK_039841C	At5g08450
SALK_070632C	At1g79730
SALK_072781C	At5g63610
SALK_074694C	At5g04240
SALK_075694C	At5g06500
SALK_086163C	At1g63210
SALK_086287C	At5g55760
SALK_086472C	At2g15660
SALK_087920C	At5g41910
SALK_089483C	At5g44800
SALK_091592C	At4g11170
SALK_092176C	At2g40770
SALK_095685C	At5g62410
SALK_097030C	At1g64490
SALK_098058C	At3g58780
SALK_098698C	At1g22130
SALK_105167C	At5g02330
SALK_105822C	At5g38110
SALK_108920C	At3g08020
SALK_112939C	At1g17770
SALK_113834C	At5g14170
SALK_118406C	At1g14260
SALK_119066C	At1g07980
SALK_125138C	At3g21430
SALK_133090C	At2g38250
SALK_134936C	At2g02700
SALK_135391C	At4g29040
SALK_141971C	At1g77080
SALK_142727C	At1g77800
SALK_143437C	At1g63020
SALK_147371C	At1g55390
SALK_147417C	At2g01810
SALK_150116C	At2g26880
SALK_151561C	At1g69120
SALK_151583C	At2g42150
SALK_001170C	At4g34430
SALK_001774C	At1g21700
SALK_001997C	At4g00416
SALK_004122C	At5g61060
SALK_004358C	At5g08630
SALK_006364C	At1g01920
SALK_011042C	At1g30810
SALK_012439C	At1g67370
SALK_012744C	At5g21030
SALK_013786C	At1g05460
SALK_014677C	At1g33420
SALK_016218C	At3g63500
SALK_016337C	At4g02180
SALK_016732C	At1g14030
SALK_017795C	At2g40030
SALK_017795C	At2g40030
SALK_018334C	At2g40020
SALK_019762C	At2g22475
SALK_020157C	At4g15950
SALK_020453C	At4g32670
SALK_020777C	At3g11450
SALK_022118C	At4g29730
SALK_023465C	At4g34060
SALK_023727C	At5g02350
SALK_024049C	At4g13610
SALK_024049C	At4g13610
SALK_024424C	At3g10030
SALK_024609C	At1g08600
SALK_024856C	At5g15850
SALK_024868C	At3g01435
SALK_042522C	At2g44730
SALK_044968C	At5g27610
SALK_045267C	At3g60110
SALK_045744C	At1g35610
SALK_045950C	At5g02850
SALK_046210C	At4g01350
SALK_046223C	At2g18000
SALK_046529C	At1g49950
SALK_047099C	At2g46040
SALK_047273C	At5g15020
SALK_047334C	At2g44430
SALK_050260C	At5g46280
SALK_053119C	At5g58340
SALK_059573C	At5g48670
SALK_064627C	At3g03300
SALK_067053C	At3g24870
SALK_068098C	At1g67220
SALK_071138C	At2g22740
SALK_071794C	At5g14530
SALK_072487C	At5g19990
SALK_073635C	At3g17590
SALK_073799C	At5g35210
SALK_075149C	At5g19850
SALK_076684C	At5g62165
SALK_078034C	At5g40340
SALK_078768C	At3g27360
SALK_079477C	At5g02950
SALK_079574C	At2g33290
SALK_080380C	At1g79000
SALK_082641C	At3g05380
SALK_083636C	At5g09790
SALK_083935C	At3g44680
SALK_086113C	At3g09670
SALK_086525C	At5g01070
SALK_088098C	At3g05430
SALK_088542C	At2g23380
SALK_090862C	At3g47660
SALK_091242C	At4g25340
SALK_091287C	At4g35570
SALK_093242C	At5g52070
SALK_093449C	At1g30970
SALK_094756C	At1g31630
SALK_095007C	At4g24540
SALK_095273C	At2g27840
SALK_095404C	At3g25990
SALK_095694C	At2g38810
SALK_095745C	At4g17850
SALK_095969C	At2g44980
SALK_096020C	At3g19530
SALK_097673C	At5g17240
SALK_100853C	At5g55600
SALK_101469C	At1g24190
SALK_101859C	At1g21200
SALK_103054C	At3g61740
SALK_103692C	At1g68030
SALK_104329C	At3g10595
SALK_106110C	At1g15780
SALK_107766C	At5g27650
SALK_108199C	At2g37060
SALK_108272C	At1g49480
SALK_108799C	At3g45930
SALK_109196C	At1g14400
SALK_110931C	At1g06340
SALK_111627C	At3g43240
SALK_111977C	At5g20170
SALK_113384C	At3g62800
SALK_113849C	At5g56180
SALK_116999C	At4g02730
SALK_117793C	At1g74560
SALK_117851C	At3g27860
SALK_119330C	At5g62460
SALK_119741C	At5g05330
SALK_120254C	At3g15790
SALK_121189C	At5g59970
SALK_122755C	At5g61150
SALK_122838C	At5g65350
SALK_123140C	At2g24740
SALK_123420C	At1g66740
SALK_124206C	At1g14900
SALK_126388C	At1g80790
SALK_128284C	At5g23480
SALK_128344C	At5g40550
SALK_128444C	At4g30860
SALK_128474C	At5g08750
SALK_129799C	At5g03740
SALK_131673C	At4g31120
SALK_131712C	At3g10010
SALK_131994C	At5g09230
SALK_132061C	At2g16390
SALK_133100C	At2g17560
SALK_133674C	At3g43230
SALK_137668C	At2g22720
SALK_147237C	At5g65060
SALK_147448C	At5g56950
SALK_149692C	At5g42400
SALK_000234C	At4g22950
SALK_000474C	At4g01280
SALK_001014C	At1g43700
SALK_001024C	At1g07950
SALK_001254C	At5g04290
SALK_002912C	At5g35600
SALK_003079C	At4g01580
SALK_003149C	At2g21840
SALK_003709C	At4g37280
SALK_004027C	At3g18520
SALK_004087C	At1g79350
SALK_005190C	At5g58610
SALK_005281C	At3g27473
SALK_006054C	At2g45660
SALK_006229C	At2g03710
SALK_006938C	At5g61070
SALK_007400C	At1g76510
SALK_007941C	At1g65180
SALK_008040C	At1g05380
SALK_008535C	At3g18090
SALK_008897C	At5g27960
SALK_008996C	At1g26470
SALK_010667C	At2g27980
SALK_010693C	At2g25170
SALK_011077C	At5g15800
SALK_012626C	At3g57980
SALK_012847C	At1g20290
SALK_012963C	At1g20670
SALK_012966C	At1g05910
SALK_013247C	At3g30450
SALK_014109C	At1g63490
SALK_014641C	At5g20030
SALK_015306C	At4g00650
SALK_015348C	At2g14210
SALK_015386C	At3g22440
SALK_016333C	At3g09600
SALK_017195C	At4g11550
SALK_017235C	At3g54560
SALK_018131C	At5g07810
SALK_018398C	At3g11385
SALK_018451C	At1g20696
SALK_019359C	At4g10920
SALK_020296C	At2g13370
SALK_020321C	At3g10580
SALK_020986C	At4g00990
SALK_021316C	At5g15380
SALK_021316C	At5g15380
SALK_022024C	At4g36290
SALK_022113C	At1g20240
SALK_022359C	At1g20910
SALK_022741C	At2g04680
SALK_022785C	At1g11100
SALK_023522C	At2g19930
SALK_023712C	At2g37950
SALK_023915C	At4g13940
SALK_024402C	At5g63700
SALK_024428C	At2g22630
SALK_024683C	At4g31880
SALK_025269C	At2g38950
SALK_025407C	At5g55800
SALK_025716C	At1g61030
SALK_025965C	At1g76380
SALK_026551C	At2g22540
SALK_027697C	At1g50440
SALK_027752C	At1g29800
SALK_029755C	At5g19840
SALK_030404C	At1g80740
SALK_030624C	At5g61050
SALK_031040C	At5g12400
SALK_031307C	At5g41070
SALK_031697C	At4g32830
SALK_032503C	At1g14510
SALK_033102C	At2g43220
SALK_033833C	At5g46660
SALK_033892C	At1g57800
SALK_034349C	At3g27490
SALK_034788C	At5g27230
SALK_034869C	At1g62830
SALK_036380C	At4g01910
SALK_037049C	At4g10370
SALK_037435C	At5g12230
SALK_037647C	At2g13960
SALK_038057C	At3g19210
SALK_038846C	At3g01770
SALK_039205C	At4g32620
SALK_039302C	At3g01460
SALK_039529C	At4g16570
SALK_040211C	At2g24790
SALK_041067C	At5g49430
SALK_041772C	At5g43500
SALK_041952C	At4g20920
SALK_042439C	At1g55700
SALK_042551C	At4g26630
SALK_042597C	At1g14740
SALK_042834C	At3g63030
SALK_043635C	At5g36740
SALK_045623C	At5g65050
SALK_047046C	At1g04870
SALK_047150C	At5g22750
SALK_049142C	At1g20693
SALK_049966C	At2g47210
SALK_050903C	At1g57820
SALK_051647C	At2g38090
SALK_051936C	At5g16680
SALK_052016C	At2g02570
SALK_054130C	At2g02090
SALK_054342C	At3g49660
SALK_054484C	At5g43010
SALK_055034C	At2g33500
SALK_055570C	At2g28460
SALK_057612C	At1g04880
SALK_058993C	At3g10000
SALK_059295C	At4g09450
SALK_060062C	At1g23230
SALK_060092C	At2g28720
SALK_060488C	At5g55660
SALK_061365C	At5g47640
SALK_061954C	At5g14620
SALK_061962C	At5g20420
SALK_062232C	At3g54760
SALK_062521C	At2g13920
SALK_063016C	At3g06990
SALK_063135C	At3g20010
SALK_063251C	At5g42670
SALK_064009C	At5g37630
SALK_064264C	At2g36490
SALK_065267C	At1g72740
SALK_065711C	At5g06620
SALK_065716C	At3g57060
SALK_066577C	At2g06510
SALK_066737C	At2g37025
SALK_068313C	At3g24420
SALK_068723C	At3g49250
SALK_069978C	At5g52660
SALK_070038C	At2g27470
SALK_070140C	At1g75250
SALK_070399C	At2g37520
SALK_071102C	At1g16710
SALK_071403C	At3g18035
SALK_072590C	At5g10140
SALK_072659C	At3g63070
SALK_072730C	At2g43410
SALK_072865C	At5g42140
SALK_073158C	At4g17080
SALK_073717C	At4g10600
SALK_074403C	At1g18960
SALK_074540C	At1g15215
SALK_074806C	At1g05830
SALK_074974C	At3g20280
SALK_075484C	At1g02670
SALK_075639C	At3g12980
SALK_075841C	At4g14385
SALK_076666C	At1g01520
SALK_079146C	At1g73030
SALK_079193C	At3g11220
SALK_079539C	At4g10050
SALK_080218C	At1g19000
SALK_081524C	At5g20510
SALK_083451C	At4g02190
SALK_083697C	At1g06230
SALK_085198C	At5g12350
SALK_085481C	At1g28050
SALK_086679C	At5g55780
SALK_087850C	At5g10980
SALK_087935C	At2g27170
SALK_088050C	At2g14830
SALK_088103C	At3g19040
SALK_088175C	At2g19920
SALK_088339C	At4g13130
SALK_088786C	At5g16040
SALK_088909C	At4g03990
SALK_089110C	At3g05545
SALK_089385C	At2g16485
SALK_090072C	At5g08780
SALK_090665C	At2g18090
SALK_091133C	At1g19350
SALK_093946C	At5g13790
SALK_094181C	At1g50620
SALK_095092C	At5g65080
SALK_095631C	At5g63480
SALK_096240C	At5g10390
SALK_097005C	At4g33470
SALK_097442C	At3g06930
SALK_098647C	At1g17730
SALK_099662C	At4g02540
SALK_101897C	At3g27510
SALK_101967C	At3g20670
SALK_101982C	At1g45000
SALK_102231C	At4g08990
SALK_102231C	At4g08990
SALK_102252C	At3g24340
SALK_103071C	At1g02610
SALK_103499C	At2g34900
SALK_104105C	At5g05790
SALK_104701C	At3g57230
SALK_105816C	At5g13960
SALK_106046C	At5g09740
SALK_106258C	At1g76880
SALK_106866C	At1g09710
SALK_108561C	At3g33520
SALK_109121C	At4g02020
SALK_109513C	At3g23780
SALK_109611C	At5g56840
SALK_110320C	At2g28290
SALK_110551C	At5g04940
SALK_110696C	At3g21350
SALK_110809C	At5g48250
SALK_113361C	At3g52280
SALK_115303C	At4g31900
SALK_116162C	At1g15940
SALK_117808C	At1g73870
SALK_118720C	At2g25020
SALK_118842C	At5g23090
SALK_119016C	At2g31650
SALK_119220C	At5g59930
SALK_119435C	At5g50930
SALK_122006C	At3g48430
SALK_122078C	At3g27500
SALK_122512C	At2g44950
SALK_125608C	At1g16430
SALK_126891C	At4g08350
SALK_127952C	At2g17900
SALK_128254C	At4g37470
SALK_128430C	At1g06760
SALK_128524C	At5g18620
SALK_130081C	At2g13570
SALK_130269C	At5g27810
SALK_130522C	At1g05120
SALK_130922C	At2g37800
SALK_131218C	At2g44150
SALK_131757C	At1g08060
SALK_131796C	At3g54340
SALK_132088C	At5g22355
SALK_132930C	At2g02470
SALK_133410C	At1g61690
SALK_133849C	At1g80810
SALK_134703C	At5g01380
SALK_134940C	At2g22370
SALK_135114C	At2g22120
SALK_135311C	At1g43245
SALK_135712C	At4g20400
SALK_136093C	At1g51745
SALK_137717C	At5g57660
SALK_138820C	At3g13682
SALK_138887C	At1g76950
SALK_139843C	At3g42790
SALK_140362C	At4g12740
SALK_141611C	At1g48620
SALK_142280C	At3g53680
SALK_142472C	At3g02510
SALK_142563C	At5g55390
SALK_143173C	At3g54280
SALK_144022C	At3g57390
SALK_144264C	At3g19510
SALK_145087C	At5g26040
SALK_146231C	At4g08310
SALK_147296C	At5g46550
SALK_147727C	At5g64610
SALK_148343C	At3g09180
SALK_148381C	At1g69770
SALK_149180C	At5g24930
SALK_149885C	At4g02340
SALK_150644C	At3g22590
SALK_150879C	At4g14540
SALK_152546C	At1g15165
