# Supplementary material for: The Arabidopsis acetylated histone-binding protein BRAT1 forms a complex with BRP1 and prevents transcriptional silencing
Source: Nat Commun. 2016 Jun 7;7:11715. doi: 10.1038/ncomms11715 (PMC4899616; doi:10.1038/ncomms11715)
Supplement: Supplementary Data 2 — Hypermethylated regions in ros1-4 [file ncomms11715-s3.xlsx]

## Sheet: Hyper in ros1
Hypermethylated regions in ros1-4.
chromosome	start	end	DMPs_num1	Gene	TE	overlap with previously characterized ROS1 target loci
Chr1	450	600	3			+
Chr1	42150	42450	6			+
Chr1	43050	43200	3
Chr1	105500	105800	6
Chr1	138600	138750	3	AT1G01355
Chr1	154050	154150	2	AT1G01410
Chr1	210350	210500	3	AT1G01580
Chr1	213650	213750	2
Chr1	290600	290800	4	AT1G01790		+
Chr1	292550	292700	3			+
Chr1	372250	372400	3			+
Chr1	372850	373150	6			+
Chr1	428200	428350	3			+
Chr1	431200	431300	2			+
Chr1	434600	434850	5			+
Chr1	447150	447350	4			+
Chr1	512550	512650	2	AT1G02470
Chr1	559200	559350	3		AT1TE01810
Chr1	612350	612450	2			+
Chr1	634100	634200	2
Chr1	688350	688500	3	AT1G03000
Chr1	696350	696450	2	AT1G03010	AT1TE02260;AT1TE02265	+
Chr1	697300	697550	5		AT1TE02265;AT1TE02270	+
Chr1	784650	784900	5		AT1TE02555
Chr1	792600	792750	3	AT1G03240
Chr1	894750	894850	2	AT1G03590
Chr1	975200	975350	3			+
Chr1	982900	983000	2	AT1G03870
Chr1	999750	999850	2	AT1G03910
Chr1	1061750	1061850	2	AT1G04110
Chr1	1139700	1139800	2
Chr1	1175250	1175350	2	AT1G04370
Chr1	1339500	1339650	3			+
Chr1	1393600	1393700	2	AT1G04920		+
Chr1	1430050	1430250	4			+
Chr1	1476300	1476400	2			+
Chr1	1476750	1476900	3			+
Chr1	1480400	1480600	4
Chr1	1539750	1539850	2	AT1G05290
Chr1	1543300	1543400	2			+
Chr1	1592050	1592300	5			+
Chr1	1612800	1612900	2			+
Chr1	1614700	1614850	3			+
Chr1	1695000	1695100	2	AT1G05660
Chr1	1727800	1728300	10	AT1G05780		+
Chr1	1738950	1739100	3		AT1TE05700	+
Chr1	1775650	1775750	2	AT1G05880
Chr1	1808450	1808550	2	AT1G05960		+
Chr1	1854900	1855000	2	AT1G06110
Chr1	1883750	1884000	5	AT1G06160		+
Chr1	1884100	1884200	2			+
Chr1	1921650	1921950	6			+
Chr1	1968800	1969000	4	AT1G06460
Chr1	2127850	2128050	4	AT1G06923;AT1G06925
Chr1	2139250	2139350	2	AT1G06970		+
Chr1	2156450	2156550	2			+
Chr1	2158000	2158100	2	AT1G07025		+
Chr1	2274550	2274650	2	AT1G07390
Chr1	2314700	2314800	2	AT1G07530		+
Chr1	2334800	2334900	2	AT1G07580		+
Chr1	2335000	2335150	3		AT1TE07620	+
Chr1	2359550	2359650	2	AT1G07650		+
Chr1	2415050	2415300	5		AT1TE07880	+
Chr1	2415950	2416050	2		AT1TE07880	+
Chr1	2420000	2420100	2	AT1G07810
Chr1	2522000	2522150	3			+
Chr1	2527050	2527200	3	AT1G08100		+
Chr1	2531350	2531450	2			+
Chr1	2534800	2535050	5			+
Chr1	2549200	2549300	2	AT1G08135
Chr1	2551750	2551850	2
Chr1	2610650	2610750	2	AT1G08290
Chr1	2658100	2658350	5			+
Chr1	2680850	2680950	2
Chr1	2719650	2719750	2	AT1G08590;AT1G08592
Chr1	2800700	2800850	3			+
Chr1	2877550	2877800	5	AT1G08940		+
Chr1	2877900	2878000	2	AT1G08940		+
Chr1	2887500	2887700	4	AT1G08985	AT1TE09375;AT1TE09380	+
Chr1	2986200	2986300	2		AT1TE09695	+
Chr1	3023150	3023250	2
Chr1	3038600	3038800	4	AT1G09420;AT1G09421
Chr1	3073050	3073200	3			+
Chr1	3078500	3078600	2	AT1G09530
Chr1	3231450	3231550	2	AT1G09932
Chr1	3248300	3248450	3			+
Chr1	3269300	3269450	3
Chr1	3282900	3283050	3	AT1G10050
Chr1	3304900	3305000	2	AT1G10120
Chr1	3340700	3340950	5	AT1G10180
Chr1	3360150	3360450	6	AT1G10250		+
Chr1	3362200	3362400	4			+
Chr1	3407450	3407550	2	AT1G10390		+
Chr1	3413300	3413550	5		AT1TE11105;AT1TE11110	+
Chr1	3428250	3428450	4			+
Chr1	3441850	3442100	5			+
Chr1	3545900	3546100	4			+
Chr1	3546700	3546800	2			+
Chr1	3573000	3573150	3	AT1G10745		+
Chr1	3631400	3631500	2
Chr1	3683150	3683250	2	AT1G11050		+
Chr1	3700150	3700500	7			+
Chr1	3770150	3770250	2			+
Chr1	3894500	3894600	2	AT1G11590		+
Chr1	3895600	3895750	3	AT1G11592	AT1TE12665	+
Chr1	3940400	3940500	2	AT1G11680
Chr1	3944600	3944800	4		AT1TE12830	+
Chr1	3974750	3974850	2			+
Chr1	3977150	3977250	2	AT1G11770;AT1G11780		+
Chr1	3980850	3980950	2	AT1G11785
Chr1	3983750	3983900	3	AT1G11790
Chr1	3992350	3992450	2	AT1G11820
Chr1	4010450	4010650	4
Chr1	4036250	4036400	3	AT1G11950
Chr1	4046150	4046300	3	AT1G11990
Chr1	4061950	4062100	3			+
Chr1	4113100	4113300	4		AT1TE13380	+
Chr1	4138000	4138200	4	AT1G12200
Chr1	4156650	4156900	5	AT1G12240		+
Chr1	4209700	4209800	2
Chr1	4293000	4293150	3		AT1TE13960	+
Chr1	4326650	4326800	3	AT1G12710		+
Chr1	4405900	4406000	2		AT1TE14310;AT1TE14315
Chr1	4411300	4411600	6			+
Chr1	4412000	4412300	6			+
Chr1	4412550	4412700	3			+
Chr1	4439750	4439950	4
Chr1	4506550	4506950	8		AT1TE14645	+
Chr1	4509300	4509400	2	AT1G13210		+
Chr1	4509700	4509850	3	AT1G13210		+
Chr1	4595750	4595850	2		AT1TE14910	+
Chr1	4609050	4609150	2	AT1G13440
Chr1	4620050	4620300	5	AT1G13470	AT1TE14990	+
Chr1	4621550	4621650	2	AT1G13470		+
Chr1	4677650	4677800	3	AT1G13640
Chr1	4680500	4680600	2	AT1G13650		+
Chr1	4827650	4827900	5			+
Chr1	4830200	4830450	5	AT1G14110		+
Chr1	4831700	4831850	3	AT1G14110
Chr1	4831950	4832050	2
Chr1	4898250	4898400	3	AT1G14340
Chr1	4960850	4960950	2	AT1G14500
Chr1	4966100	4966500	8			+
Chr1	4980150	4980250	2	AT1G14550
Chr1	5056400	5056500	2			+
Chr1	5062700	5062850	3	AT1G14710
Chr1	5091850	5091950	2	AT1G14780		+
Chr1	5274900	5275000	2	AT1G15330
Chr1	5285450	5285700	5			+
Chr1	5310650	5310750	2	AT1G15460
Chr1	5335950	5336100	3	AT1G15520
Chr1	5356500	5356750	5			+
Chr1	5415100	5415200	2	AT1G15750		+
Chr1	5503000	5503100	2	AT1G16030
Chr1	5512850	5512950	2	AT1G16070
Chr1	5530250	5530350	2
Chr1	5530550	5530700	3
Chr1	5552400	5552500	2
Chr1	5559750	5559850	2	AT1G16260
Chr1	5602000	5602300	6			+
Chr1	5605300	5605400	2	AT1G16400
Chr1	5612100	5612200	2	AT1G16420		+
Chr1	5612850	5613000	3	AT1G16420		+
Chr1	5656900	5657300	8		AT1TE18280
Chr1	5699850	5699950	2
Chr1	5736200	5736300	2	AT1G16760
Chr1	5756500	5756650	3	AT1G16810
Chr1	5783250	5783350	2	AT1G16905
Chr1	5794600	5794750	3
Chr1	5798650	5798750	2
Chr1	5827650	5827750	2	AT1G17040
Chr1	5866400	5866550	3	AT1G17150		+
Chr1	5866650	5866800	3	AT1G17150		+
Chr1	5867150	5867300	3	AT1G17150		+
Chr1	5910850	5910950	2	AT1G17270
Chr1	5916500	5916700	4		AT1TE19135;AT1TE19130
Chr1	5960900	5961100	4	AT1G17400
Chr1	5961200	5961400	4	AT1G17400
Chr1	5961650	5961750	2	AT1G17400
Chr1	5965350	5965450	2			+
Chr1	5974700	5974850	3			+
Chr1	6014150	6014650	10			+
Chr1	6117600	6117800	4			+
Chr1	6127650	6127950	6		AT1TE19810;AT1TE19815	+
Chr1	6154900	6155050	3	AT1G17890		+
Chr1	6182950	6183050	2	AT1G17960
Chr1	6210750	6210850	2	AT1G18050		+
Chr1	6223100	6223200	2	AT1G18080
Chr1	6233500	6233600	2		AT1TE20165;AT1TE20170	+
Chr1	6235150	6235350	4		AT1TE20180	+
Chr1	6262550	6262650	2			+
Chr1	6264250	6264350	2
Chr1	6303100	6303200	2	AT1G18310	AT1TE20410	+
Chr1	6445900	6446150	5		AT1TE20890
Chr1	6474200	6474550	7
Chr1	6484550	6484650	2			+
Chr1	6484800	6484900	2			+
Chr1	6486150	6486250	2	AT1G18810		+
Chr1	6486350	6486600	5	AT1G18810		+
Chr1	6543600	6543700	2
Chr1	6546150	6546250	2
Chr1	6559950	6560050	2	AT1G18990
Chr1	6587650	6587750	2		AT1TE21355
Chr1	6618250	6618350	2	AT1G19170
Chr1	6621350	6621700	7			+
Chr1	6640200	6640350	3			+
Chr1	6641050	6641250	4			+
Chr1	6656150	6656350	4
Chr1	6693000	6693300	6	AT1G19370
Chr1	6718850	6718950	2			+
Chr1	6721700	6721850	3			+
Chr1	6722700	6722850	3			+
Chr1	6742800	6742950	3
Chr1	6756150	6756250	2			+
Chr1	6769050	6769150	2			+
Chr1	6780600	6780750	3	AT1G19600
Chr1	6905900	6906050	3	AT1G19890		+
Chr1	6912000	6912100	2
Chr1	6914250	6914350	2	AT1G19910
Chr1	6917050	6917150	2	AT1G19930
Chr1	6959850	6960100	5			+
Chr1	7057700	7057800	2			+
Chr1	7065800	7066050	5			+
Chr1	7097600	7097700	2	AT1G20490		+
Chr1	7175300	7175450	3	AT1G20690;AT1G20691
Chr1	7206050	7206150	2	AT1G20750
Chr1	7222700	7222800	2
Chr1	7241600	7241700	2		AT1TE23395	+
Chr1	7247300	7247450	3	AT1G20840		+
Chr1	7251350	7251550	4			+
Chr1	7251650	7251850	4			+
Chr1	7252000	7252150	3
Chr1	7257250	7257400	3	AT1G20860		+
Chr1	7329700	7329800	2
Chr1	7365200	7365500	6			+
Chr1	7383850	7383950	2			+
Chr1	7392150	7392250	2
Chr1	7431850	7431950	2	AT1G21230
Chr1	7432450	7432650	4			+
Chr1	7435800	7436000	4	AT1G21240		+
Chr1	7439150	7439250	2
Chr1	7441200	7441300	2	AT1G21250
Chr1	7444100	7444250	3		AT1TE23985	+
Chr1	7475350	7475500	3		AT1TE24060	+
Chr1	7495600	7495700	2	AT1G21400
Chr1	7496000	7496100	2	AT1G21400
Chr1	7510800	7510950	3	AT1G21450
Chr1	7537450	7537600	3
Chr1	7546750	7546850	2	AT1G21530
Chr1	7605050	7605250	4			+
Chr1	7614850	7614950	2	AT1G21680
Chr1	7644800	7644900	2	AT1G21740
Chr1	7648100	7648200	2	AT1G21750
Chr1	7665250	7665500	5			+
Chr1	7665900	7666200	6	AT1G21835		+
Chr1	7739550	7739700	3
Chr1	7766400	7766550	3		AT1TE24975
Chr1	7768400	7768500	2	AT1G22040
Chr1	7784150	7784250	2		AT1TE25025
Chr1	7787200	7787300	2		AT1TE25030	+
Chr1	7816300	7816400	2			+
Chr1	7851550	7851650	2			+
Chr1	7959300	7959400	2		AT1TE25610	+
Chr1	7969300	7969550	5		AT1TE25640;AT1TE25645	+
Chr1	7974150	7974600	9		AT1TE25645	+
Chr1	8014550	8014650	2	AT1G22650
Chr1	8035450	8035700	5			+
Chr1	8044250	8044600	7	AT1G22720	AT1TE25880;AT1TE25885	+
Chr1	8113050	8113450	8		AT1TE26100	+
Chr1	8161500	8161600	2		AT1TE26270
Chr1	8171700	8171800	2	AT1G23060
Chr1	8192200	8192300	2
Chr1	8200950	8201200	5	AT1G23130		+
Chr1	8229450	8229600	3	AT1G23200		+
Chr1	8230600	8230700	2	AT1G23201		+
Chr1	8251550	8251700	3	AT1G23230
Chr1	8265900	8266000	2	AT1G23300
Chr1	8267550	8267650	2		AT1TE26630	+
Chr1	8273000	8273200	4			+
Chr1	8283050	8283450	8			+
Chr1	8283550	8283800	5	AT1G23340		+
Chr1	8283900	8284000	2	AT1G23340		+
Chr1	8287400	8287500	2		AT1TE26700
Chr1	8319450	8319550	2	AT1G23420		+
Chr1	8320550	8321100	11			+
Chr1	8330700	8330800	2	AT1G23465
Chr1	8336050	8336250	4	AT1G23480		+
Chr1	8371200	8371400	4
Chr1	8375200	8375350	3	AT1G23670	AT1TE27030
Chr1	8388500	8388700	4	AT1G23720		+
Chr1	8414000	8414100	2	AT1G23800
Chr1	8453200	8453350	3			+
Chr1	8468450	8468550	2	AT1G23940
Chr1	8473850	8474100	5		AT1TE27340	+
Chr1	8497300	8497400	2			+
Chr1	8508550	8508650	2	AT1G24050
Chr1	8518050	8518150	2	AT1G24070
Chr1	8540200	8540300	2			+
Chr1	8592100	8592300	4	AT1G24256		+
Chr1	8628550	8628700	3	AT1G24320
Chr1	8649750	8650000	5		AT1TE27920	+
Chr1	8683550	8683650	2	AT1G24490
Chr1	8685650	8685850	4	AT1G24510
Chr1	8689950	8690150	4			+
Chr1	8723850	8724050	4	AT1G24620
Chr1	8728450	8728900	9			+
Chr1	8733700	8733800	2			+
Chr1	8737850	8738000	3			+
Chr1	8739050	8739200	3
Chr1	8764650	8764850	4			+
Chr1	8765000	8765550	11			+
Chr1	8790500	8790600	2		AT1TE28370
Chr1	8837200	8837450	5	AT1G25220		+
Chr1	8838000	8838150	3	AT1G25220		+
Chr1	8857750	8857850	2	AT1G25270		+
Chr1	8863100	8863200	2		AT1TE28620
Chr1	8869400	8869600	4		AT1TE28630
Chr1	8899900	8900000	2			+
Chr1	8902150	8902250	2	AT1G25375
Chr1	8917200	8917300	2	AT1G25420
Chr1	8933250	8933400	3
Chr1	8943050	8943200	3	AT1G25460
Chr1	9015700	9015900	4		AT1TE29060	+
Chr1	9019550	9019950	8		AT1TE29070	+
Chr1	9061950	9062050	2			+
Chr1	9077500	9077600	2			+
Chr1	9081600	9081750	3			+
Chr1	9084600	9084800	4	AT1G26250
Chr1	9126900	9127300	8	AT1G26380	AT1TE29390	+
Chr1	9127400	9127500	2	AT1G26380		+
Chr1	9130150	9130850	14	AT1G26390		+
Chr1	9133150	9133600	9	AT1G26400		+
Chr1	9135600	9135700	2			+
Chr1	9138750	9139200	9	AT1G26410		+
Chr1	9140700	9140950	5			+
Chr1	9141700	9141950	5	AT1G26420		+
Chr1	9188750	9188900	3		AT1TE29610	+
Chr1	9202600	9202850	5			+
Chr1	9235800	9235950	3		AT1TE29765;AT1TE29770
Chr1	9324950	9325050	2
Chr1	9350600	9350700	2			+
Chr1	9353700	9353950	5		AT1TE30130	+
Chr1	9417200	9417300	2	AT1G27110
Chr1	9456050	9456150	2	AT1G27210
Chr1	9546950	9547050	2	AT1G27490
Chr1	9572950	9573200	5		AT1TE30840	+
Chr1	9616050	9616150	2	AT1G27650
Chr1	9629100	9629350	5			+
Chr1	9630450	9630650	4			+
Chr1	9638050	9638150	2	AT1G27690
Chr1	9705900	9706050	3	AT1G27860		+
Chr1	9710300	9710400	2	AT1G27880
Chr1	9715850	9716000	3	AT1G27900
Chr1	9746200	9746400	4			+
Chr1	9754100	9754250	3			+
Chr1	9756700	9757150	9	AT1G28000	AT1TE31410	+
Chr1	9757250	9757400	3	AT1G28000		+
Chr1	9757550	9757650	2	AT1G28000		+
Chr1	9759800	9759950	3			+
Chr1	9773100	9773200	2	AT1G28030
Chr1	9773500	9773600	2	AT1G28040
Chr1	9798900	9799000	2	AT1G28090
Chr1	9811650	9811800	3			+
Chr1	9818350	9818500	3		AT1TE31590	+
Chr1	9829500	9830000	10	AT1G28135		+
Chr1	9867400	9867500	2		AT1TE31775;AT1TE31780;AT1TE31785;AT1TE31790	+
Chr1	9902050	9902150	2		AT1TE31910;AT1TE31915
Chr1	9907200	9907350	3	AT1G28306		+
Chr1	9924800	9925400	12			+
Chr1	9939150	9939300	3			+
Chr1	9980300	9980400	2	AT1G28420
Chr1	10006400	10006500	2	AT1G28460		+
Chr1	10015350	10015450	2
Chr1	10050750	10051000	5		AT1TE32425	+
Chr1	10052200	10052400	4	AT1G28600
Chr1	10144650	10144800	3			+
Chr1	10156800	10156950	3			+
Chr1	10160850	10160950	2			+
Chr1	10164750	10164950	4			+
Chr1	10167500	10167650	3		AT1TE32815	+
Chr1	10172750	10172850	2	AT1G29110		+
Chr1	10197300	10197450	3			+
Chr1	10206600	10206750	3		AT1TE32945
Chr1	10239150	10239300	3		AT1TE33070	+
Chr1	10254050	10254200	3	AT1G29310
Chr1	10257600	10257700	2	AT1G29320
Chr1	10327900	10328050	3	AT1G29540
Chr1	10375400	10375500	2			+
Chr1	10388100	10388200	2	AT1G29710
Chr1	10518000	10518250	5			+
Chr1	10535000	10535150	3
Chr1	10540350	10540450	2			+
Chr1	10545000	10545200	4	AT1G30060		+
Chr1	10545300	10545400	2	AT1G30060		+
Chr1	10570050	10570150	2		AT1TE34180
Chr1	10602500	10602600	2		AT1TE34315
Chr1	10626200	10626300	2	AT1G30200
Chr1	10641400	10641500	2	AT1G30240
Chr1	10665900	10666000	2			+
Chr1	10718000	10718100	2	AT1G30360		+
Chr1	10718650	10718750	2	AT1G30360		+
Chr1	10723350	10723650	6		AT1TE34650	+
Chr1	10747100	10747250	3	AT1G30410
Chr1	10803350	10803450	2		AT1TE34900
Chr1	10814100	10814200	2			+
Chr1	10814500	10814700	4	AT1G30530		+
Chr1	10823350	10823450	2	AT1G30550
Chr1	10852250	10852450	4		AT1TE35055
Chr1	10880850	10881000	3
Chr1	10914150	10914300	3			+
Chr1	10917700	10917850	3			+
Chr1	10919900	10920000	2	AT1G30760
Chr1	10950450	10950600	3			+
Chr1	10963950	10964100	3			+
Chr1	10985350	10985450	2	AT1G30850
Chr1	10990350	10990450	2
Chr1	11001850	11001950	2	AT1G30910
Chr1	11006350	11006450	2		AT1TE35535	+
Chr1	11006700	11006900	4			+
Chr1	11012050	11012150	2			+
Chr1	11012900	11013000	2			+
Chr1	11022450	11022550	2			+
Chr1	11032700	11032850	3			+
Chr1	11079650	11079900	5
Chr1	11080000	11080100	2
Chr1	11109800	11109950	3			+
Chr1	11139650	11140200	11			+
Chr1	11155100	11155300	4		AT1TE36060	+
Chr1	11170800	11170950	3		AT1TE36105	+
Chr1	11180400	11180500	2
Chr1	11276750	11276950	4			+
Chr1	11281350	11281450	2	AT1G31530	AT1TE36485
Chr1	11310400	11310500	2			+
Chr1	11313000	11313150	3	AT1G31600	AT1TE36590;AT1TE36595	+
Chr1	11322550	11322800	5	AT1G31640		+
Chr1	11324050	11324150	2	AT1G31640
Chr1	11333800	11334050	5
Chr1	11357400	11357500	2
Chr1	11399500	11399750	5	AT1G31800;AT1G31810
Chr1	11407250	11407350	2		AT1TE36890	+
Chr1	11421400	11421550	3			+
Chr1	11433250	11433350	2	AT1G31850		+
Chr1	11434350	11434450	2	AT1G31860
Chr1	11440750	11440900	3			+
Chr1	11480900	11481000	2	AT1G31970
Chr1	11489000	11489300	6	AT1G31990		+
Chr1	11496550	11496650	2		AT1TE37190;AT1TE37195	+
Chr1	11502650	11502850	4			+
Chr1	11515250	11515400	3	AT1G32030		+
Chr1	11534200	11534300	2	AT1G32060
Chr1	11537100	11537200	2			+
Chr1	11567700	11567850	3	AT1G32150
Chr1	11580500	11580600	2	AT1G32172	AT1TE37490
Chr1	11592600	11592700	2			+
Chr1	11619400	11619700	6			+
Chr1	11645200	11645300	2
Chr1	11685800	11686000	4			+
Chr1	11688250	11688400	3		AT1TE37850	+
Chr1	11705300	11705450	3	AT1G32430
Chr1	11735300	11735550	5		AT1TE38035
Chr1	11804900	11805000	2			+
Chr1	11811300	11811400	2	AT1G32660		+
Chr1	11817450	11817550	2			+
Chr1	11826950	11827100	3		AT1TE38325;AT1TE38330
Chr1	11837400	11837650	5
Chr1	11839800	11839900	2			+
Chr1	11840450	11840550	2			+
Chr1	11861950	11862150	4			+
Chr1	11873250	11873350	2
Chr1	11879500	11879700	4		AT1TE38505	+
Chr1	11901850	11901950	2
Chr1	11910500	11910600	2		AT1TE38565	+
Chr1	11926550	11926650	2	AT1G32910		+
Chr1	11951650	11951750	2	AT1G32970
Chr1	11961100	11961250	3			+
Chr1	11961350	11961450	2			+
Chr1	12020250	12020500	5		AT1TE38945	+
Chr1	12070450	12070650	4			+
Chr1	12072250	12072350	2
Chr1	12076600	12076700	2			+
Chr1	12077050	12077200	3			+
Chr1	12083800	12083900	2			+
Chr1	12128250	12128350	2	AT1G33440		+
Chr1	12130850	12130950	2			+
Chr1	12143250	12143350	2		AT1TE39405	+
Chr1	12148900	12149100	4	AT1G33480
Chr1	12166000	12166250	5			+
Chr1	12166350	12166500	3		AT1TE39490	+
Chr1	12167150	12167400	5		AT1TE39500	+
Chr1	12182000	12182100	2	AT1G33600
Chr1	12183250	12183400	3		AT1TE39530	+
Chr1	12218500	12218700	4			+
Chr1	12228650	12228800	3		AT1TE39700;AT1TE39705;AT1TE39710	+
Chr1	12249550	12249700	3			+
Chr1	12251900	12252000	2		AT1TE39795
Chr1	12255600	12255900	6			+
Chr1	12262800	12262950	3			+
Chr1	12267250	12267350	2
Chr1	12290100	12290200	2		AT1TE39930;AT1TE39935	+
Chr1	12296200	12296400	4			+
Chr1	12309000	12309200	4	AT1G33890		+
Chr1	12309450	12309700	5	AT1G33890		+
Chr1	12338900	12339050	3	AT1G33950
Chr1	12346800	12346900	2	AT1G33960	AT1TE40175	+
Chr1	12374100	12374200	2
Chr1	12381100	12381200	2		AT1TE40280	+
Chr1	12394250	12394500	5	AT1G34050	AT1TE40315	+
Chr1	12401050	12401200	3			+
Chr1	12434900	12435150	5			+
Chr1	12435600	12435700	2			+
Chr1	12471750	12472400	13			+
Chr1	12472550	12472750	4			+
Chr1	12475200	12475300	2		AT1TE40615
Chr1	12518000	12518350	7		AT1TE40740	+
Chr1	12524950	12525100	3		AT1TE40760	+
Chr1	12525350	12525550	4		AT1TE40765	+
Chr1	12527750	12527950	4			+
Chr1	12530400	12530550	3
Chr1	12542450	12542650	4		AT1TE40850	+
Chr1	12561500	12561600	2			+
Chr1	12561700	12561950	5		AT1TE40920	+
Chr1	12562900	12563000	2		AT1TE40925
Chr1	12576100	12576200	2
Chr1	12581850	12581950	2		AT1TE41000	+
Chr1	12595700	12595800	2	AT1G34460		+
Chr1	12638750	12638850	2		AT1TE41275	+
Chr1	12642850	12643050	4			+
Chr1	12645450	12645550	2		AT1TE41290	+
Chr1	12646200	12646300	2		AT1TE41295;AT1TE41300	+
Chr1	12663950	12664400	9			+
Chr1	12685000	12685100	2			+
Chr1	12711150	12711300	3		AT1TE41450	+
Chr1	12711450	12711700	5			+
Chr1	12744400	12744550	3	AT1G34760
Chr1	12842750	12842850	2		AT1TE41800	+
Chr1	12844350	12844450	2		AT1TE41800	+
Chr1	12844900	12845650	15		AT1TE41800	+
Chr1	12849850	12849950	2
Chr1	12850700	12850850	3
Chr1	12851050	12851250	4		AT1TE41825	+
Chr1	12851450	12851650	4			+
Chr1	12879400	12879500	2	AT1G35181
Chr1	12885750	12885850	2		AT1TE41940
Chr1	12896500	12896700	4	AT1G35210	AT1TE41995	+
Chr1	12908450	12908750	6			+
Chr1	12915250	12915350	2		AT1TE42100	+
Chr1	12924100	12924300	4			+
Chr1	12958700	12958850	3			+
Chr1	12977300	12977500	4			+
Chr1	13018250	13018350	2	AT1G35400
Chr1	13024700	13024800	2	AT1G35410
Chr1	13029300	13029500	4			+
Chr1	13029600	13030250	13			+
Chr1	13037300	13037500	4		AT1TE42550	+
Chr1	13037600	13037700	2			+
Chr1	13045250	13045400	3			+
Chr1	13050650	13050850	4			+
Chr1	13065650	13065750	2
Chr1	13067250	13067550	6	AT1G35501		+
Chr1	13070850	13070950	2			+
Chr1	13103050	13103300	5			+
Chr1	13103500	13103600	2		AT1TE42805	+
Chr1	13126800	13126900	2
Chr1	13130450	13130550	2			+
Chr1	13144900	13145100	4	AT1G35610		+
Chr1	13148050	13148250	4		AT1TE42910	+
Chr1	13150500	13150600	2		AT1TE42915;AT1TE42920	+
Chr1	13158600	13158700	2	AT1G35625		+
Chr1	13221400	13221550	3	AT1G35710
Chr1	13259000	13259200	4		AT1TE43335	+
Chr1	13276150	13276450	6		AT1TE43355	+
Chr1	13339750	13339950	4	AT1G35880		+
Chr1	13340100	13340200	2	AT1G35880		+
Chr1	13359050	13359150	2
Chr1	13440450	13440600	3		AT1TE43975
Chr1	13448550	13448650	2			+
Chr1	13456600	13456750	3		AT1TE44010
Chr1	13477650	13477850	4			+
Chr1	13503100	13503200	2			+
Chr1	13528300	13528400	2	AT1G36150		+
Chr1	13529050	13529150	2	AT1G36150		+
Chr1	13545700	13545800	2		AT1TE44335
Chr1	13546700	13546850	3	AT1G36180
Chr1	13559400	13559850	9		AT1TE44380	+
Chr1	13587050	13587150	2			+
Chr1	13591600	13591700	2			+
Chr1	13603050	13603150	2		AT1TE44555;AT1TE44560;AT1TE44565
Chr1	13638750	13638850	2		AT1TE44650	+
Chr1	13643250	13643350	2		AT1TE44660	+
Chr1	13671500	13671600	2		AT1TE44750
Chr1	13682900	13683000	2
Chr1	13688400	13688550	3			+
Chr1	13688800	13688900	2			+
Chr1	13816800	13817050	5	AT1G36580		+
Chr1	13817550	13817700	3	AT1G36580		+
Chr1	13818050	13818150	2	AT1G36580		+
Chr1	13837750	13837850	2		AT1TE45370	+
Chr1	13966350	13966550	4		AT1TE45840;AT1TE45845	+
Chr1	14001650	14001800	3		AT1TE45975	+
Chr1	14011250	14011350	2		AT1TE46030	+
Chr1	14019100	14019300	4		AT1TE46055;AT1TE46060	+
Chr1	14024600	14024850	5			+
Chr1	14075900	14076100	4		AT1TE46245	+
Chr1	14166750	14166850	2		AT1TE46525
Chr1	14177950	14178050	2	AT1G37150	AT1TE46570
Chr1	14219200	14219300	2		AT1TE46665
Chr1	14228200	14228300	2		AT1TE46685
Chr1	14307300	14307650	7			+
Chr1	15609750	15610000	5			+
Chr1	15623550	15623900	7		AT1TE51395	+
Chr1	15642100	15642250	3		AT1TE51500	+
Chr1	15649950	15650150	4			+
Chr1	15704000	15704100	2		AT1TE51735
Chr1	15731000	15731200	4			+
Chr1	15884550	15884650	2
Chr1	15891100	15891200	2		AT1TE52310	+
Chr1	15894950	15895050	2			+
Chr1	15924700	15924800	2
Chr1	15925200	15925300	2			+
Chr1	15938500	15938650	3	AT1G42480
Chr1	15976000	15976100	2	AT1G42540		+
Chr1	15976600	15976700	2	AT1G42540		+
Chr1	16130200	16130550	7		AT1TE53115	+
Chr1	16134250	16134400	3	AT1G42980		+
Chr1	16191150	16191250	2		AT1TE53375
Chr1	16294750	16294900	3
Chr1	16398050	16398200	3	AT1G43560		+
Chr1	16403550	16403650	2		AT1TE54035
Chr1	16430650	16430950	6		AT1TE54160	+
Chr1	16434250	16434350	2			+
Chr1	16474100	16474250	3			+
Chr1	16536550	16536700	3			+
Chr1	16577150	16577250	2
Chr1	16581350	16581500	3
Chr1	16651950	16652100	3		AT1TE54890;AT1TE54895;AT1TE54900	+
Chr1	16659250	16659500	5			+
Chr1	16659600	16659700	2		AT1TE54920;AT1TE54925	+
Chr1	16669950	16670250	6			+
Chr1	16718500	16718750	5	AT1G44020		+
Chr1	16755200	16755300	2	AT1G44080	AT1TE55360	+
Chr1	16761400	16761500	2	AT1G44090
Chr1	16768150	16768250	2		AT1TE55400	+
Chr1	16781700	16781800	2	AT1G44120;AT1G44125
Chr1	16802000	16802150	3		AT1TE55560;AT1TE55565	+
Chr1	16811050	16811150	2
Chr1	16830850	16830950	2			+
Chr1	16831150	16831250	2	AT1G44318		+
Chr1	16840600	16840800	4		AT1TE55725;AT1TE55730	+
Chr1	16844600	16844800	4		AT1TE55765	+
Chr1	16846100	16846200	2
Chr1	16853000	16853150	3	AT1G44478		+
Chr1	16863050	16863200	3			+
Chr1	16885150	16885450	6			+
Chr1	16891050	16891350	6			+
Chr1	16925550	16925650	2			+
Chr1	16936350	16936450	2		AT1TE56095	+
Chr1	16941650	16941750	2	AT1G44835
Chr1	16969200	16969300	2
Chr1	16997000	16997250	5		AT1TE56295	+
Chr1	17016600	17016750	3		AT1TE56360
Chr1	17065500	17065600	2	AT1G45130
Chr1	17101650	17101750	2	AT1G45180
Chr1	17177250	17177350	2			+
Chr1	17178300	17178500	4	AT1G45403		+
Chr1	17188800	17188900	2			+
Chr1	17193200	17193500	6			+
Chr1	17213600	17213800	4		AT1TE57040	+
Chr1	17234750	17234850	2			+
Chr1	17239400	17239550	3		AT1TE57150
Chr1	17250350	17250950	12		AT1TE57200	+
Chr1	17268200	17268300	2			+
Chr1	17273150	17273250	2	AT1G46912		+
Chr1	17289700	17289900	4			+
Chr1	17294950	17295100	3			+
Chr1	17305700	17305800	2
Chr1	17312150	17312300	3
Chr1	17328500	17328600	2	AT1G47270
Chr1	17332200	17332350	3	AT1G47280	AT1TE57430	+
Chr1	17367900	17368050	3	AT1G47370		+
Chr1	17382150	17382300	3			+
Chr1	17384050	17384200	3
Chr1	17402200	17402350	3
Chr1	17404250	17404350	2		AT1TE57630
Chr1	17413450	17413550	2
Chr1	17418950	17419050	2	AT1G47480		+
Chr1	17439850	17440200	7		AT1TE57795	+
Chr1	17440750	17440950	4			+
Chr1	17452900	17453000	2	AT1G47530
Chr1	17495950	17496050	2		AT1TE57980
Chr1	17510950	17511100	3			+
Chr1	17528600	17528700	2
Chr1	17537000	17537150	3	AT1G47670
Chr1	17564350	17564450	2	AT1G47730		+
Chr1	17566150	17566350	4			+
Chr1	17576900	17577000	2		AT1TE58345	+
Chr1	17578850	17579000	3			+
Chr1	17592050	17592200	3			+
Chr1	17592300	17592400	2			+
Chr1	17622200	17622400	4			+
Chr1	17624200	17624400	4			+
Chr1	17624500	17624700	4		AT1TE58500	+
Chr1	17627350	17627650	6		AT1TE58510	+
Chr1	17641600	17641950	7			+
Chr1	17646000	17646150	3	AT1G47890		+
Chr1	17682350	17682600	5	AT1G47960		+
Chr1	17686700	17686850	3			+
Chr1	17689350	17689550	4			+
Chr1	17695650	17695750	2			+
Chr1	17695900	17696000	2			+
Chr1	17759350	17759500	3
Chr1	17761350	17761450	2	AT1G48095		+
Chr1	17761550	17761650	2	AT1G48095		+
Chr1	17765700	17766050	7			+
Chr1	17821300	17821400	2			+
Chr1	17831050	17831300	5		AT1TE59195	+
Chr1	17841250	17841750	10			+
Chr1	17842000	17842250	5			+
Chr1	17856100	17856250	3			+
Chr1	17898850	17898950	2
Chr1	17924050	17924200	3	AT1G48490
Chr1	17961650	17961950	6			+
Chr1	17986900	17987000	2	AT1G48640
Chr1	17997700	17997850	3	AT1G48660		+
Chr1	18007500	18007700	4
Chr1	18019450	18019550	2			+
Chr1	18029450	18029750	6			+
Chr1	18034000	18034200	4		AT1TE59800	+
Chr1	18048500	18048600	2			+
Chr1	18053400	18053700	6		AT1TE59860	+
Chr1	18082150	18082250	2	AT1G48880		+
Chr1	18083050	18083200	3		AT1TE59950	+
Chr1	18126250	18126600	7			+
Chr1	18127100	18127200	2			+
Chr1	18132250	18132400	3			+
Chr1	18154300	18154550	5		AT1TE60180	+
Chr1	18165850	18166050	4		AT1TE60200	+
Chr1	18188200	18188600	8			+
Chr1	18238100	18238200	2	AT1G49310
Chr1	18239450	18239650	4			+
Chr1	18282300	18282950	13			+
Chr1	18287850	18288000	3	AT1G49420
Chr1	18292500	18292600	2	AT1G49430
Chr1	18297350	18297450	2			+
Chr1	18308500	18308600	2		AT1TE60675	+
Chr1	18309600	18309900	6			+
Chr1	18342250	18342350	2			+
Chr1	18421450	18421600	3		AT1TE61060;AT1TE61065	+
Chr1	18428700	18428850	3			+
Chr1	18436100	18436200	2	AT1G49790		+
Chr1	18444300	18444400	2	AT1G49820		+
Chr1	18453750	18453850	2	AT1G49840
Chr1	18457800	18457950	3			+
Chr1	18458450	18458600	3			+
Chr1	18514350	18514450	2	AT1G49990		+
Chr1	18541250	18541350	2
Chr1	18550400	18550850	9			+
Chr1	18551450	18551550	2	AT1G50060	AT1TE61460;AT1TE61465
Chr1	18581450	18581900	9	AT1G50160		+
Chr1	18599200	18599350	3		AT1TE61630
Chr1	18603850	18603950	2	AT1G50220
Chr1	18624050	18624150	2	AT1G50270;AT1G50280
Chr1	18640300	18640450	3	AT1G50325		+
Chr1	18643450	18643600	3			+
Chr1	18644900	18645050	3			+
Chr1	18647800	18647950	3	AT1G50340	AT1TE61805	+
Chr1	18698200	18698400	4
Chr1	18698800	18698900	2			+
Chr1	18710850	18710950	2	AT1G50500
Chr1	18736400	18736550	3			+
Chr1	18747300	18747450	3			+
Chr1	18751000	18751150	3	AT1G50620
Chr1	18759000	18759150	3			+
Chr1	18759450	18759550	2
Chr1	18765750	18765850	2		AT1TE62190;AT1TE62195	+
Chr1	18789900	18790000	2		AT1TE62285	+
Chr1	18870150	18870250	2	AT1G50920
Chr1	18874350	18874600	5		AT1TE62530	+
Chr1	18886050	18886150	2		AT1TE62560
Chr1	18907450	18907650	4			+
Chr1	18908450	18908700	5			+
Chr1	18912550	18912650	2			+
Chr1	18924800	18924950	3			+
Chr1	18925350	18925550	4	AT1G51055		+
Chr1	18931200	18931400	4		AT1TE62710	+
Chr1	18955900	18956150	5			+
Chr1	18957500	18957600	2
Chr1	18973800	18974000	4			+
Chr1	18989300	18989450	3			+
Chr1	18996500	18996600	2
Chr1	19022450	19022600	3			+
Chr1	19034350	19034450	2	AT1G51340		+
Chr1	19038650	19038750	2	AT1G51350
Chr1	19052200	19052300	2	AT1G51400;AT1G51402
Chr1	19056650	19056900	5		AT1TE63150	+
Chr1	19072800	19073000	4			+
Chr1	19092050	19092150	2	AT1G51480
Chr1	19197700	19197850	3			+
Chr1	19205250	19205350	2	AT1G51780		+
Chr1	19205600	19205800	4	AT1G51780		+
Chr1	19221700	19221800	2	AT1G51805		+
Chr1	19226750	19226850	2			+
Chr1	19278450	19278550	2	AT1G51890
Chr1	19303650	19303750	2			+
Chr1	19315800	19316250	9			+
Chr1	19319900	19320200	6			+
Chr1	19330750	19330850	2		AT1TE64070	+
Chr1	19336200	19336300	2
Chr1	19354450	19354550	2			+
Chr1	19385800	19385900	2		AT1TE64190;AT1TE64195	+
Chr1	19388450	19388600	3	AT1G52110		+
Chr1	19403100	19403200	2
Chr1	19419400	19419500	2	AT1G52155
Chr1	19427950	19428300	7			+
Chr1	19429050	19429150	2			+
Chr1	19430550	19430700	3			+
Chr1	19441400	19441600	4			+
Chr1	19464900	19465000	2		AT1TE64435
Chr1	19476750	19476950	4
Chr1	19513050	19513250	4			+
Chr1	19526650	19526850	4	AT1G52415	AT1TE64630	+
Chr1	19547150	19547250	2		AT1TE64665
Chr1	19609000	19609100	2	AT1G52640
Chr1	19636550	19636650	2			+
Chr1	19684400	19684550	3
Chr1	19713450	19713550	2			+
Chr1	19721700	19721950	5	AT1G52940		+
Chr1	19731700	19731800	2		AT1TE65220;AT1TE65205	+
Chr1	19743300	19743400	2	AT1G52990
Chr1	19744350	19744450	2		AT1TE65255
Chr1	19750000	19750100	2
Chr1	19794350	19794450	2	AT1G53120
Chr1	19798350	19798500	3			+
Chr1	19798700	19798800	2			+
Chr1	19800650	19800750	2	AT1G53140
Chr1	19810050	19810300	5			+
Chr1	19861250	19861350	2	AT1G53265		+
Chr1	19861650	19861950	6			+
Chr1	19863500	19863650	3	AT1G53270		+
Chr1	19891350	19891450	2	AT1G53320
Chr1	19933500	19933650	3		AT1TE65885;AT1TE65895;AT1TE65900
Chr1	19963000	19963150	3	AT1G53480		+
Chr1	19995800	19995900	2		AT1TE66095
Chr1	20000450	20000550	2
Chr1	20013450	20013700	5		AT1TE66150	+
Chr1	20014500	20014700	4	AT1G53625	AT1TE66155	+
Chr1	20024600	20024700	2	AT1G53640		+
Chr1	20028600	20028700	2	AT1G53645
Chr1	20050500	20050600	2	AT1G53705		+
Chr1	20059350	20059450	2	AT1G53720
Chr1	20084800	20084900	2			+
Chr1	20085000	20085100	2			+
Chr1	20090350	20090650	6	AT1G53815		+
Chr1	20091900	20092050	3	AT1G53820
Chr1	20171350	20171450	2	AT1G54040		+
Chr1	20171650	20171750	2	AT1G54040		+
Chr1	20188000	20188100	2		AT1TE66715	+
Chr1	20244250	20244350	2	AT1G54217
Chr1	20305950	20306050	2	AT1G54390
Chr1	20370350	20370650	6	AT1G54550		+
Chr1	20390600	20390700	2	AT1G54580
Chr1	20397750	20397850	2			+
Chr1	20403600	20403750	3
Chr1	20412050	20412250	4		AT1TE67410	+
Chr1	20422750	20423050	6	AT1G54720	AT1TE67445	+
Chr1	20424000	20424100	2			+
Chr1	20461450	20461550	2	AT1G54880		+
Chr1	20469900	20470050	3		AT1TE67620;AT1TE67625	+
Chr1	20470500	20470850	7	AT1G54920		+
Chr1	20475400	20475550	3			+
Chr1	20508700	20508800	2		AT1TE67755
Chr1	20524850	20524950	2
Chr1	20528200	20528300	2	AT1G55020
Chr1	20564800	20564950	3			+
Chr1	20618650	20618750	2	AT1G55270
Chr1	20622250	20622400	3		AT1TE68115;AT1TE68120
Chr1	20626050	20626150	2	AT1G55290		+
Chr1	20633150	20633250	2
Chr1	20671900	20672150	5		AT1TE68270	+
Chr1	20675650	20675750	2	AT1G55370
Chr1	20679250	20679400	3			+
Chr1	20696850	20697000	3		AT1TE68355	+
Chr1	20699650	20699800	3
Chr1	20704600	20704700	2			+
Chr1	20753300	20753400	2
Chr1	20757200	20757450	5			+
Chr1	20758950	20759050	2	AT1G55570
Chr1	20777800	20777900	2			+
Chr1	20781500	20781600	2	AT1G55610		+
Chr1	20781800	20781900	2	AT1G55610		+
Chr1	20799100	20799250	3			+
Chr1	20804850	20804950	2	AT1G55680
Chr1	20816200	20816450	5			+
Chr1	20926150	20926300	3			+
Chr1	20979350	20979450	2	AT1G56090	AT1TE69285
Chr1	20982900	20983100	4	AT1G56100		+
Chr1	20983750	20983850	2	AT1G56100		+
Chr1	20985700	20985850	3	AT1G56110
Chr1	20993900	20994000	2
Chr1	21019100	21019200	2		AT1TE69400
Chr1	21046750	21046850	2	AT1G56230		+
Chr1	21047450	21047550	2	AT1G56230		+
Chr1	21050650	21050800	3	AT1G56233		+
Chr1	21058500	21058600	2			+
Chr1	21068100	21068350	5			+
Chr1	21071200	21071400	4	AT1G56270		+
Chr1	21071500	21071600	2	AT1G56270		+
Chr1	21093800	21093900	2	AT1G56345
Chr1	21113150	21113350	4	AT1G56400		+
Chr1	21158600	21159250	13			+
Chr1	21184150	21184250	2	AT1G56540
Chr1	21216200	21216350	3
Chr1	21218450	21218700	5			+
Chr1	21243150	21243250	2	AT1G56670		+
Chr1	21244150	21244300	3		AT1TE70185	+
Chr1	21250200	21250400	4	AT1G56680
Chr1	21334950	21335150	4
Chr1	21341800	21342050	5		AT1TE70480	+
Chr1	21346000	21346150	3	AT1G57630
Chr1	21351400	21351500	2	AT1G57650
Chr1	21369350	21369650	6		AT1TE70545	+
Chr1	21429500	21429700	4			+
Chr1	21444350	21444750	8		AT1TE70780	+
Chr1	21462550	21462700	3			+
Chr1	21470000	21470200	4		AT1TE70850	+
Chr1	21521850	21521950	2	AT1G58120;AT1G58122
Chr1	21524800	21525000	4		AT1TE71035;AT1TE71045	+
Chr1	21582100	21582200	2	AT1G58242
Chr1	21585200	21585500	6			+
Chr1	21606200	21606300	2	AT1G58260		+
Chr1	21606900	21607000	2	AT1G58260		+
Chr1	21607300	21607500	4	AT1G58260		+
Chr1	21609750	21609850	2		AT1TE71305
Chr1	21611300	21612000	14	AT1G58265		+
Chr1	21615150	21615300	3		AT1TE71325;AT1TE71330	+
Chr1	21616150	21616250	2		AT1TE71335	+
Chr1	21633800	21633900	2			+
Chr1	21648500	21648600	2
Chr1	21662450	21662550	2		AT1TE71490	+
Chr1	21663150	21663250	2	AT1G58350		+
Chr1	21663350	21663450	2	AT1G58350		+
Chr1	21681350	21681550	4		AT1TE71540	+
Chr1	21682750	21682900	3
Chr1	21703450	21703600	3	AT1G58410		+
Chr1	21710250	21710500	5		AT1TE71640	+
Chr1	21710700	21710800	2			+
Chr1	21824300	21824400	2		AT1TE72030
Chr1	21849350	21849450	2	AT1G59453		+
Chr1	21868250	21868350	2	AT1G59530
Chr1	21892200	21892550	7
Chr1	21913850	21913950	2
Chr1	21933050	21933150	2	AT1G59680		+
Chr1	21933450	21933550	2	AT1G59680		+
Chr1	21933750	21933850	2	AT1G59680		+
Chr1	21938250	21938400	3	AT1G59710		+
Chr1	21947350	21947500	3			+
Chr1	21951750	21951900	3	AT1G59725
Chr1	21966350	21966500	3			+
Chr1	21994050	21994150	2	AT1G59780		+
Chr1	21999750	21999900	3			+
Chr1	22013050	22013150	2	AT1G59820
Chr1	22025200	22025550	7	AT1G59835	AT1TE72730	+
Chr1	22033600	22033700	2			+
Chr1	22111800	22111900	2			+
Chr1	22117450	22117550	2			+
Chr1	22126100	22126250	3		AT1TE73065	+
Chr1	22138550	22138650	2			+
Chr1	22159400	22159500	2			+
Chr1	22159600	22159700	2			+
Chr1	22160650	22160800	3	AT1G60095		+
Chr1	22174250	22174400	3	AT1G60130		+
Chr1	22174500	22174700	4	AT1G60130		+
Chr1	22177200	22177300	2	AT1G60140
Chr1	22222100	22222250	3	AT1G60270
Chr1	22261450	22261700	5			+
Chr1	22269800	22270250	9
Chr1	22281750	22281850	2
Chr1	22286650	22286750	2	AT1G60490
Chr1	22312200	22312350	3	AT1G60570
Chr1	22322250	22322550	6		AT1TE73690	+
Chr1	22330550	22330650	2			+
Chr1	22330850	22330950	2			+
Chr1	22331650	22331750	2	AT1G60620
Chr1	22356850	22357050	4			+
Chr1	22361550	22361650	2	AT1G60740
Chr1	22443150	22443400	5			+
Chr1	22443900	22444050	3			+
Chr1	22448350	22448450	2	AT1G60970
Chr1	22459750	22459850	2			+
Chr1	22473250	22473400	3	AT1G61000
Chr1	22478800	22478900	2	AT1G61030
Chr1	22508800	22508900	2	AT1G61100
Chr1	22541450	22542050	12			+
Chr1	22553400	22553550	3	AT1G61180
Chr1	22563700	22563800	2		AT1TE74430;AT1TE74435	+
Chr1	22569400	22569550	3	AT1G61210
Chr1	22590200	22590300	2			+
Chr1	22656850	22656950	2	AT1G61400
Chr1	22707350	22707450	2	AT1G61550
Chr1	22714750	22714900	3
Chr1	22731900	22732000	2
Chr1	22763950	22764250	6			+
Chr1	22873850	22873950	2			+
Chr1	22985800	22985900	2			+
Chr1	23004500	23004750	5	AT1G62270		+
Chr1	23029750	23030050	6			+
Chr1	23031850	23031950	2
Chr1	23034700	23034800	2			+
Chr1	23042600	23042700	2	AT1G62320		+
Chr1	23043250	23043350	2	AT1G62320		+
Chr1	23067900	23068150	5			+
Chr1	23090150	23090250	2	AT1G62400		+
Chr1	23091050	23091150	2	AT1G62400		+
Chr1	23096000	23096100	2		AT1TE76125;AT1TE76130	+
Chr1	23117900	23118300	8		AT1TE76210;AT1TE76215	+
Chr1	23123250	23123600	7			+
Chr1	23149200	23149350	3			+
Chr1	23211650	23211800	3			+
Chr1	23220550	23220650	2			+
Chr1	23229350	23229550	4	AT1G62730
Chr1	23236950	23237450	10			+
Chr1	23237550	23238250	14	AT1G62760	AT1TE76610	+
Chr1	23240100	23240250	3		AT1TE76620	+
Chr1	23242950	23243250	6			+
Chr1	23246700	23246950	5	AT1G62770
Chr1	23318550	23318700	3	AT1G62960		+
Chr1	23322200	23322350	3			+
Chr1	23336100	23336200	2			+
Chr1	23345350	23345450	2	AT1G63005		+
Chr1	23355300	23355400	2	AT1G63020
Chr1	23368700	23368850	3		AT1TE76985	+
Chr1	23384400	23384550	3	AT1G63060
Chr1	23398300	23398500	4		AT1TE77065	+
Chr1	23430750	23430850	2
Chr1	23436500	23436600	2			+
Chr1	23463200	23463350	3	AT1G63250		+
Chr1	23509700	23509950	5		AT1TE77410	+
Chr1	23519800	23519900	2			+
Chr1	23520950	23521050	2
Chr1	23566050	23566150	2	AT1G63535
Chr1	23569600	23569700	2	AT1G63550		+
Chr1	23586250	23586450	4		AT1TE77670	+
Chr1	23596450	23596650	4			+
Chr1	23598650	23598850	4			+
Chr1	23613400	23613600	4			+
Chr1	23631200	23631350	3			+
Chr1	23639700	23639800	2			+
Chr1	23640750	23640900	3			+
Chr1	23693050	23693250	4			+
Chr1	23709900	23710150	5	AT1G63870	AT1TE78070	+
Chr1	23723200	23723600	8			+
Chr1	23735350	23735550	4	AT1G63950		+
Chr1	23736300	23736700	8			+
Chr1	23736850	23736950	2			+
Chr1	23742700	23742850	3	AT1G63980;AT1G63990
Chr1	23755450	23755850	8			+
Chr1	23782100	23782200	2	AT1G64070
Chr1	23799900	23800150	5	AT1G64110		+
Chr1	23831400	23831500	2	AT1G64210
Chr1	23853200	23853300	2	AT1G64280		+
Chr1	23861600	23861850	5			+
Chr1	23862400	23862650	5			+
Chr1	23885600	23885700	2		AT1TE78595	+
Chr1	23946700	23946800	2			+
Chr1	23950650	23950850	4
Chr1	23960650	23960750	2	AT1G64530
Chr1	23962650	23962800	3	AT1G64530		+
Chr1	23973400	23973500	2	AT1G64550		+
Chr1	24003550	24003750	4
Chr1	24028050	24028250	4		AT1TE79035
Chr1	24042400	24042900	10		AT1TE79075	+
Chr1	24054450	24054550	2	AT1G64760
Chr1	24063450	24063700	5			+
Chr1	24082300	24082750	9	AT1G64790		+
Chr1	24083000	24083150	3	AT1G64790		+
Chr1	24087450	24087550	2	AT1G64810
Chr1	24089950	24090100	3	AT1G64820
Chr1	24092250	24092350	2	AT1G64830		+
Chr1	24134750	24134950	4	AT1G64970
Chr1	24215200	24215400	4			+
Chr1	24222700	24222900	4	AT1G65200
Chr1	24223200	24223300	2		AT1TE79660	+
Chr1	24225300	24225400	2	AT1G65210		+
Chr1	24225500	24225850	7	AT1G65210		+
Chr1	24240900	24241100	4		AT1TE79720	+
Chr1	24265400	24265500	2			+
Chr1	24271800	24271900	2
Chr1	24277550	24277700	3			+
Chr1	24320150	24320250	2	AT1G65470
Chr1	24338500	24338600	2			+
Chr1	24338700	24339150	9			+
Chr1	24356900	24357000	2
Chr1	24369200	24369350	3	AT1G65550		+
Chr1	24374800	24374900	2	AT1G65570		+
Chr1	24384450	24384600	3			+
Chr1	24395700	24396050	7			+
Chr1	24409550	24409650	2			+
Chr1	24425500	24425650	3			+
Chr1	24426600	24426700	2			+
Chr1	24474500	24474600	2	AT1G65800		+
Chr1	24480050	24480150	2	AT1G65810		+
Chr1	24482250	24482350	2			+
Chr1	24483600	24483950	7		AT1TE80405	+
Chr1	24509500	24509600	2	AT1G65880
Chr1	24513000	24513100	2	AT1G65890
Chr1	24526250	24526400	3	AT1G65920
Chr1	24536600	24536800	4			+
Chr1	24553350	24553500	3	AT1G65960	AT1TE80650
Chr1	24556950	24557050	2	AT1G65960
Chr1	24562650	24562800	3	AT1G65985
Chr1	24576600	24576850	5			+
Chr1	24576950	24577050	2			+
Chr1	24604300	24604400	2	AT1G66090		+
Chr1	24604500	24604600	2	AT1G66090		+
Chr1	24604750	24604900	3	AT1G66090		+
Chr1	24614200	24614350	3	AT1G66120		+
Chr1	24616600	24616700	2	AT1G66130
Chr1	24620100	24620200	2	AT1G66140		+
Chr1	24620300	24620700	8	AT1G66140		+
Chr1	24633250	24633450	4	AT1G66150		+
Chr1	24646100	24646250	3		AT1TE80950;AT1TE80955
Chr1	24666850	24666950	2	AT1G66210		+
Chr1	24683150	24683250	2	AT1G66235
Chr1	24704850	24704950	2		AT1TE81145	+
Chr1	24707700	24707800	2	AT1G66280
Chr1	24714850	24714950	2			+
Chr1	24717900	24718050	3	AT1G66300		+
Chr1	24728200	24728750	11	AT1G66320	AT1TE81230	+
Chr1	24737350	24737450	2	AT1G66340
Chr1	24738600	24738700	2	AT1G66345
Chr1	24743250	24743500	5			+
Chr1	24764500	24764650	3	AT1G66390
Chr1	24776900	24777050	3			+
Chr1	24787100	24787300	4	AT1G66450
Chr1	24823350	24823650	6
Chr1	24832700	24832800	2			+
Chr1	24836000	24836150	3	AT1G66570		+
Chr1	24836450	24836700	5	AT1G66570		+
Chr1	24838950	24839050	2
Chr1	24881400	24881550	3	AT1G66720		+
Chr1	24897900	24898000	2			+
Chr1	24898100	24898250	3			+
Chr1	24901500	24901600	2			+
Chr1	24910100	24910250	3	AT1G66780
Chr1	24911050	24911200	3	AT1G66780
Chr1	24917500	24917600	2		AT1TE81850
Chr1	24920650	24920750	2
Chr1	24940700	24940800	2			+
Chr1	24948450	24948750	6	AT1G66880		+
Chr1	24948900	24949000	2	AT1G66880		+
Chr1	24955550	24955900	7	AT1G66880		+
Chr1	24967250	24967350	2	AT1G66920		+
Chr1	25004550	25004650	2	AT1G67000
Chr1	25005750	25005850	2	AT1G67000
Chr1	25008400	25008550	3			+
Chr1	25026400	25026800	8			+
Chr1	25033500	25033750	5			+
Chr1	25056150	25056350	4			+
Chr1	25057300	25057550	5	AT1G67105		+
Chr1	25121400	25121650	5	AT1G67148
Chr1	25125850	25126100	5	AT1G67160		+
Chr1	25158600	25158900	6			+
Chr1	25163500	25163650	3	AT1G67250		+
Chr1	25215900	25216100	4			+
Chr1	25260800	25260950	3			+
Chr1	25261250	25261550	6			+
Chr1	25265800	25266050	5
Chr1	25266800	25266900	2	AT1G67450
Chr1	25312200	25312300	2	AT1G67540
Chr1	25326200	25326300	2	AT1G67570		+
Chr1	25332550	25332800	5
Chr1	25344150	25344450	6	AT1G67630	AT1TE83180;AT1TE83185	+
Chr1	25347500	25347600	2	AT1G67630
Chr1	25357500	25357800	6		AT1TE83215	+
Chr1	25358750	25358850	2			+
Chr1	25379000	25379150	3	AT1G67710		+
Chr1	25449350	25449500	3	AT1G67870		+
Chr1	25452650	25452800	3	AT1G67875		+
Chr1	25453050	25453150	2			+
Chr1	25525500	25525600	2	AT1G68110		+
Chr1	25536800	25536950	3			+
Chr1	25546200	25546350	3	AT1G68160
Chr1	25559650	25559800	3	AT1G68190
Chr1	25565800	25566050	5	AT1G68210	AT1TE83870;AT1TE83875	+
Chr1	25567050	25567150	2	AT1G68210
Chr1	25569800	25570050	5
Chr1	25584250	25584350	2			+
Chr1	25593550	25593650	2	AT1G68280
Chr1	25595000	25595250	5		AT1TE83950	+
Chr1	25595700	25595850	3			+
Chr1	25646450	25646600	3	AT1G68400		+
Chr1	25646800	25647050	5	AT1G68400		+
Chr1	25673150	25673400	5			+
Chr1	25673550	25673700	3			+
Chr1	25673950	25674200	5			+
Chr1	25674300	25674400	2			+
Chr1	25676200	25676550	7	AT1G68470		+
Chr1	25718800	25718950	3			+
Chr1	25722000	25722100	2		AT1TE84330
Chr1	25723550	25723750	4		AT1TE84335	+
Chr1	25729400	25729600	4		AT1TE84360	+
Chr1	25750800	25750900	2			+
Chr1	25752100	25752200	2			+
Chr1	25779550	25779650	2		AT1TE84520	+
Chr1	25780450	25780550	2		AT1TE84530	+
Chr1	25793000	25793100	2	AT1G68700
Chr1	25819400	25819500	2			+
Chr1	25831250	25831550	6			+
Chr1	25853650	25853750	2			+
Chr1	25882750	25882950	4	AT1G68845		+
Chr1	25886700	25886800	2
Chr1	25963350	25963450	2
Chr1	26010000	26010550	11			+
Chr1	26035100	26035300	4	AT1G69250	AT1TE85290	+
Chr1	26071150	26071250	2	AT1G69350
Chr1	26121350	26121700	7
Chr1	26179300	26179400	2	AT1G69587
Chr1	26207150	26207250	2			+
Chr1	26297450	26297550	2	AT1G69850		+
Chr1	26325100	26325500	8
Chr1	26335750	26335950	4			+
Chr1	26344450	26344700	5	AT1G69940		+
Chr1	26360000	26360200	4		AT1TE86335;AT1TE86340	+
Chr1	26361400	26361500	2	AT1G69990		+
Chr1	26371750	26371850	2			+
Chr1	26379450	26379600	3	AT1G70030
Chr1	26394900	26395050	3	AT1G70080		+
Chr1	26398550	26398700	3		AT1TE86450
Chr1	26423650	26423850	4		AT1TE86545	+
Chr1	26478950	26479100	3	AT1G70300		+
Chr1	26497400	26497600	4	AT1G70320
Chr1	26511250	26511400	3		AT1TE86800;AT1TE86805	+
Chr1	26517050	26517150	2
Chr1	26524900	26525400	10			+
Chr1	26527900	26528150	5			+
Chr1	26529300	26529400	2	AT1G70390		+
Chr1	26530150	26530300	3	AT1G70390		+
Chr1	26551350	26551550	4		AT1TE86940	+
Chr1	26555050	26555400	7			+
Chr1	26561100	26561200	2			+
Chr1	26602650	26602900	5
Chr1	26635000	26635100	2			+
Chr1	26635300	26635550	5			+
Chr1	26635850	26635950	2			+
Chr1	26673950	26674100	3	AT1G70740
Chr1	26678050	26678250	4		AT1TE87330	+
Chr1	26684900	26685150	5			+
Chr1	26699550	26699650	2		AT1TE87385	+
Chr1	26710550	26710800	5	AT1G70830		+
Chr1	26716100	26716250	3	AT1G70850
Chr1	26716550	26716650	2	AT1G70850
Chr1	26722500	26722650	3
Chr1	26725950	26726200	5	AT1G70890		+
Chr1	26753200	26753300	2	AT1G70950
Chr1	26756250	26756600	7	AT1G70960		+
Chr1	26756800	26756950	3	AT1G70960		+
Chr1	26760400	26760500	2	AT1G70970		+
Chr1	26760750	26761100	7	AT1G70970		+
Chr1	26771100	26771600	10		AT1TE87610	+
Chr1	26807600	26807700	2	AT1G71070
Chr1	26873050	26873200	3	AT1G71290
Chr1	26878400	26878500	2	AT1G71310
Chr1	26909000	26909200	4
Chr1	26917950	26918050	2	AT1G71420		+
Chr1	26940000	26940150	3	AT1G71528;AT1G71530
Chr1	26952900	26953100	4	AT1G71692		+
Chr1	26953350	26953500	3	AT1G71692		+
Chr1	27032550	27032650	2	AT1G71870
Chr1	27033900	27034100	4	AT1G71870
Chr1	27034250	27034450	4	AT1G71870
Chr1	27036700	27037050	7			+
Chr1	27064050	27064150	2	AT1G71900
Chr1	27066400	27066500	2			+
Chr1	27069000	27069150	3	AT1G71920
Chr1	27079300	27079400	2	AT1G71940
Chr1	27101900	27102050	3	AT1G71990
Chr1	27121500	27121650	3	AT1G72080		+
Chr1	27135850	27135950	2	AT1G72125
Chr1	27136600	27136950	7			+
Chr1	27178050	27178150	2
Chr1	27185200	27185300	2	AT1G72220
Chr1	27186500	27186700	4		AT1TE88950
Chr1	27218700	27218800	2	AT1G72300
Chr1	27251050	27251150	2	AT1G72390
Chr1	27373800	27373900	2	AT1G72710
Chr1	27404400	27404500	2	AT1G72820
Chr1	27414700	27414800	2	AT1G72850;AT1G72852
Chr1	27428300	27428400	2
Chr1	27434050	27434200	3
Chr1	27487800	27487900	2	AT1G73080
Chr1	27502950	27503050	2	AT1G73140
Chr1	27507700	27507850	3	AT1G73160
Chr1	27514950	27515050	2		AT1TE90030	+
Chr1	27515300	27515500	4			+
Chr1	27531950	27532100	3		AT1TE90090	+
Chr1	27556300	27556450	3	AT1G73290	AT1TE90170	+
Chr1	27636850	27636950	2			+
Chr1	27675050	27675250	4			+
Chr1	27677550	27677650	2
Chr1	27710300	27710500	4			+
Chr1	27710700	27710850	3			+
Chr1	27832400	27832500	2	AT1G74010
Chr1	27867350	27867500	3	AT1G74110
Chr1	27896750	27897050	6			+
Chr1	27913900	27914050	3	AT1G74220
Chr1	27933450	27933750	6	AT1G74290	AT1TE91400
Chr1	27951900	27952300	8
Chr1	27971700	27971800	2			+
Chr1	27972950	27973050	2			+
Chr1	27997750	27997900	3
Chr1	28002350	28002600	5			+
Chr1	28077400	28077500	2	AT1G74720
Chr1	28238150	28238250	2
Chr1	28331800	28331950	3			+
Chr1	28395300	28395400	2	AT1G75620
Chr1	28399800	28400200	8			+
Chr1	28443200	28443300	2
Chr1	28448950	28449150	4			+
Chr1	28449300	28449450	3			+
Chr1	28449550	28449650	2			+
Chr1	28470150	28470550	8			+
Chr1	28582300	28582400	2		AT1TE93515	+
Chr1	28592450	28592600	3	AT1G76190
Chr1	28607600	28607750	3	AT1G76250
Chr1	28635100	28635250	3	AT1G76340
Chr1	28702750	28702850	2
Chr1	28707300	28707550	5			+
Chr1	28798100	28798200	2	AT1G76720
Chr1	28816250	28816450	4
Chr1	28828650	28828750	2		AT1TE94305	+
Chr1	28830500	28830600	2			+
Chr1	28883550	28883750	4	AT1G76900
Chr1	28884250	28884350	2	AT1G76900
Chr1	28893050	28893250	4	AT1G76920
Chr1	28912550	28912650	2
Chr1	28934350	28934500	3	AT1G76990
Chr1	28965950	28966150	4	AT1G77100		+
Chr1	28994850	28995050	4			+
Chr1	29008000	29008450	9			+
Chr1	29010300	29010400	2	AT1G77210
Chr1	29125900	29126150	5		AT1TE95260	+
Chr1	29249950	29250200	5			+
Chr1	29250450	29250550	2			+
Chr1	29263850	29264250	8		AT1TE95740	+
Chr1	29312350	29312700	7	AT1G77960		+
Chr1	29316750	29316850	2	AT1G77980		+
Chr1	29320800	29320900	2	AT1G77990
Chr1	29325700	29325850	3
Chr1	29380750	29380850	2			+
Chr1	29517150	29517250	2	AT1G78450
Chr1	29523200	29523300	2		AT1TE96570	+
Chr1	29526950	29527300	7		AT1TE96575	+
Chr1	29527400	29527500	2		AT1TE96580	+
Chr1	29590450	29590600	3			+
Chr1	29611400	29611550	3	AT1G78740		+
Chr1	29612400	29612600	4		AT1TE96860	+
Chr1	29612900	29613100	4
Chr1	29775150	29775450	6	AT1G79150	AT1TE97395	+
Chr1	29782500	29782700	4	AT1G79170	AT1TE97410
Chr1	29782950	29783050	2			+
Chr1	29796400	29796600	4	AT1G79210		+
Chr1	29811950	29812100	3	AT1G79250
Chr1	29812200	29812300	2	AT1G79250		+
Chr1	29861700	29861850	3	AT1G79380
Chr1	29879500	29879700	4		AT1TE97720	+
Chr1	29900350	29900450	2		AT1TE97790
Chr1	29983150	29983250	2
Chr1	30009100	30009350	5	AT1G79750
Chr1	30073050	30073150	2	AT1G79940
Chr1	30073600	30073750	3	AT1G79950
Chr1	30199950	30200050	2
Chr1	30354550	30354650	2
Chr2	1050	1550	10	AT2G01008
Chr2	1900	2200	6	AT2G01008
Chr2	2400	3750	27	AT2G01008;AT2G01010
Chr2	5350	6100	15	AT2G01010;AT2G01020
Chr2	9750	10400	13	AT2G01023
Chr2	52950	53100	3		AT2TE00095
Chr2	114450	114700	5		AT2TE00355	+
Chr2	134500	134600	2
Chr2	134950	135050	2
Chr2	144150	144350	4	AT2G01275	AT2TE00505	+
Chr2	145300	145550	5			+
Chr2	153350	153600	5			+
Chr2	163550	163650	2
Chr2	187650	187750	2			+
Chr2	204800	205100	6			+
Chr2	215150	215350	4			+
Chr2	238950	239150	4		AT2TE00970	+
Chr2	240600	240750	3		AT2TE00975;AT2TE00980
Chr2	242000	242100	2		AT2TE00990
Chr2	254550	254700	3		AT2TE01035
Chr2	258650	258800	3			+
Chr2	288500	288750	5		AT2TE01180	+
Chr2	293900	294000	2		AT2TE01205;AT2TE01210;AT2TE01215	+
Chr2	303450	303550	2		AT2TE01265	+
Chr2	323950	324050	2		AT2TE01350	+
Chr2	379550	379700	3
Chr2	396750	396850	2	AT2G01890	AT2TE01630;AT2TE01635
Chr2	399000	399100	2	AT2G01890		+
Chr2	399850	400000	3			+
Chr2	402600	402700	2		AT2TE01665	+
Chr2	407150	407300	3	AT2G01900
Chr2	409150	409250	2
Chr2	421450	421650	4	AT2G01913	AT2TE01760	+
Chr2	426200	426400	4	AT2G01920		+
Chr2	426650	426800	3	AT2G01920		+
Chr2	438850	439000	3			+
Chr2	442200	442300	2	AT2G01950
Chr2	448150	448250	2			+
Chr2	455100	455300	4			+
Chr2	455950	456150	4			+
Chr2	456300	456550	5			+
Chr2	560000	560150	3			+
Chr2	583400	583500	2			+
Chr2	584200	584300	2	AT2G02220		+
Chr2	596600	596750	3		AT2TE02530
Chr2	597150	597300	3		AT2TE02530
Chr2	599800	599900	2			+
Chr2	610000	610100	2	AT2G02310		+
Chr2	614400	614650	5			+
Chr2	615850	615950	2			+
Chr2	641350	641500	3
Chr2	650450	650550	2	AT2G02450
Chr2	669800	670050	5	AT2G02498
Chr2	712350	712500	3	AT2G02610		+
Chr2	720050	720200	3		AT2TE03120
Chr2	721700	721800	2		AT2TE03130
Chr2	730450	730700	5			+
Chr2	734050	734200	3	AT2G02640		+
Chr2	735400	735500	2	AT2G02650		+
Chr2	742500	742800	6			+
Chr2	752200	752400	4			+
Chr2	754150	754350	4			+
Chr2	763150	763300	3	AT2G02720		+
Chr2	786350	786450	2		AT2TE03465	+
Chr2	794350	794450	2		AT2TE03500;AT2TE03505	+
Chr2	796300	796550	5	AT2G02795;AT2G02800		+
Chr2	811100	811250	3			+
Chr2	857200	857400	4			+
Chr2	858200	858300	2			+
Chr2	859000	859100	2			+
Chr2	878050	878200	3			+
Chr2	888850	889000	3		AT2TE03975
Chr2	890650	890800	3
Chr2	891250	891400	3			+
Chr2	892400	892600	4
Chr2	898850	898950	2
Chr2	899500	899650	3			+
Chr2	905550	905650	2	AT2G03070		+
Chr2	920900	921000	2		AT2TE04115
Chr2	921400	921700	6
Chr2	987800	987900	2
Chr2	993100	993300	4		AT2TE04440	+
Chr2	1000750	1001000	5			+
Chr2	1004300	1004450	3
Chr2	1025100	1025200	2	AT2G03370
Chr2	1027350	1027550	4			+
Chr2	1037700	1037800	2		AT2TE04630
Chr2	1038950	1039050	2		AT2TE04635
Chr2	1049450	1049600	3		AT2TE04680	+
Chr2	1069800	1069950	3	AT2G03520
Chr2	1073150	1073250	2	AT2G03530
Chr2	1075400	1075650	5		AT2TE04815;AT2TE04820	+
Chr2	1079850	1079950	2	AT2G03560
Chr2	1107450	1107600	3			+
Chr2	1112200	1112500	6		AT2TE05025	+
Chr2	1120150	1120300	3	AT2G03670
Chr2	1121550	1121700	3	AT2G03680
Chr2	1147850	1147950	2	AT2G03750	AT2TE05200	+
Chr2	1168750	1168850	2			+
Chr2	1178800	1179050	5			+
Chr2	1179400	1179700	6			+
Chr2	1246100	1246200	2			+
Chr2	1258050	1258200	3			+
Chr2	1264650	1264750	2		AT2TE05755	+
Chr2	1272250	1272350	2		AT2TE05765
Chr2	1326600	1326800	4		AT2TE06040	+
Chr2	1331250	1331350	2
Chr2	1340000	1340150	3
Chr2	1359800	1359900	2		AT2TE06200	+
Chr2	1368650	1368750	2		AT2TE06235;AT2TE06240
Chr2	1380250	1380350	2		AT2TE06325	+
Chr2	1381300	1381600	6		AT2TE06335	+
Chr2	1399550	1399800	5
Chr2	1427000	1427100	2			+
Chr2	1443050	1443150	2
Chr2	1469600	1469750	3			+
Chr2	1472200	1472300	2			+
Chr2	1474150	1474400	5			+
Chr2	1490650	1490750	2		AT2TE06885;AT2TE06890
Chr2	1521100	1521200	2		AT2TE06990	+
Chr2	1525500	1526000	10	AT2G04378;AT2G04380		+
Chr2	1530700	1531000	6		AT2TE07055	+
Chr2	1545700	1545800	2			+
Chr2	1562400	1562550	3			+
Chr2	1564750	1564850	2	AT2G04495
Chr2	1586150	1586300	3
Chr2	1609750	1609850	2			+
Chr2	1613050	1613150	2		AT2TE07450
Chr2	1620850	1621000	3		AT2TE07500
Chr2	1637650	1637900	5	AT2G04675		+
Chr2	1643600	1643800	4		AT2TE07590;AT2TE07595;AT2TE07600	+
Chr2	1648950	1649100	3			+
Chr2	1663600	1663800	4		AT2TE07705	+
Chr2	1676200	1676300	2		AT2TE07765
Chr2	1682500	1682850	7		AT2TE07790;AT2TE07795	+
Chr2	1696100	1696400	6			+
Chr2	1718850	1718950	2	AT2G04880
Chr2	1727150	1727300	3	AT2G04920		+
Chr2	1736350	1736450	2			+
Chr2	1740450	1740600	3		AT2TE08090;AT2TE08095	+
Chr2	1776000	1776100	2		AT2TE08180
Chr2	1787350	1787500	3		AT2TE08235;AT2TE08240
Chr2	1798100	1798250	3	AT2G05060
Chr2	1798400	1798500	2	AT2G05060
Chr2	1821900	1822100	4		AT2TE08345	+
Chr2	1858750	1858850	2	AT2G05160		+
Chr2	1860100	1860450	7	AT2G05160		+
Chr2	1878950	1879050	2
Chr2	1897600	1897750	3			+
Chr2	1904000	1904100	2		AT2TE08775	+
Chr2	1917100	1917250	3			+
Chr2	1939550	1939650	2			+
Chr2	1942950	1943050	2	AT2G05335		+
Chr2	1945100	1945350	5
Chr2	1958200	1958600	8	AT2G05360		+
Chr2	1959500	1959600	2			+
Chr2	1968300	1968450	3		AT2TE09085
Chr2	1969100	1969250	3			+
Chr2	1969900	1970050	3			+
Chr2	1983350	1983450	2			+
Chr2	1992750	1992850	2		AT2TE09195	+
Chr2	2012850	2012950	2			+
Chr2	2013150	2013500	7		AT2TE09225;AT2TE09230;AT2TE09235	+
Chr2	2054400	2054650	5			+
Chr2	2070100	2070450	7			+
Chr2	2073050	2073150	2	AT2G05600		+
Chr2	2082450	2082550	2		AT2TE09510	+
Chr2	2121450	2121550	2			+
Chr2	2151550	2151700	3
Chr2	2212300	2212450	3			+
Chr2	2213500	2213650	3			+
Chr2	2213750	2213850	2			+
Chr2	2214500	2214600	2	AT2G05810		+
Chr2	2231950	2232250	6	AT2G05830		+
Chr2	2236400	2236500	2			+
Chr2	2259600	2259750	3		AT2TE10405	+
Chr2	2272750	2272850	2			+
Chr2	2273400	2273900	10		AT2TE10490	+
Chr2	2285050	2285150	2		AT2TE10520	+
Chr2	2288300	2288400	2	AT2G05940
Chr2	2318500	2318750	5		AT2TE10685;AT2TE10690	+
Chr2	2321950	2322200	5		AT2TE10690	+
Chr2	2326450	2326850	8	AT2G05995	AT2TE10735;AT2TE10740	+
Chr2	2329850	2329950	2
Chr2	2346250	2346350	2		AT2TE10815	+
Chr2	2347000	2347200	4			+
Chr2	2349250	2349450	4	AT2G06025		+
Chr2	2359850	2360000	3	AT2G06050		+
Chr2	2363100	2363450	7			+
Chr2	2428200	2428350	3		AT2TE11075	+
Chr2	2459800	2459900	2	AT2G06255	AT2TE11195;AT2TE11165
Chr2	2518850	2519000	3		AT2TE11410	+
Chr2	2584650	2584950	6		AT2TE11600	+
Chr2	2590600	2590750	3		AT2TE11630	+
Chr2	2611000	2611150	3			+
Chr2	2620700	2621250	11
Chr2	2738200	2738350	3		AT2TE12110
Chr2	2760200	2760300	2		AT2TE12200	+
Chr2	2760400	2760500	2			+
Chr2	2761250	2761400	3			+
Chr2	2893650	2893750	2		AT2TE12625	+
Chr2	2908600	2908700	2	AT2G07020		+
Chr2	2932300	2932500	4		AT2TE12810
Chr2	2938950	2939050	2
Chr2	2960400	2960500	2			+
Chr2	2961100	2961200	2		AT2TE12885	+
Chr2	2968800	2968900	2		AT2TE12950
Chr2	2974250	2974350	2			+
Chr2	2979900	2980050	3		AT2TE12990	+
Chr2	3167750	3167850	2			+
Chr2	3221250	3221450	4	AT2G07640
Chr2	3263950	3264100	3
Chr2	3272150	3272250	2
Chr2	3272350	3272450	2		AT2TE14150
Chr2	3283400	3283500	2	AT2G07669
Chr2	3293250	3293350	2
Chr2	3295300	3295400	2		AT2TE14255
Chr2	3297050	3297350	6
Chr2	3306800	3306900	2
Chr2	3313100	3313400	6
Chr2	3314000	3314250	5
Chr2	3314550	3314650	2
Chr2	3319900	3320150	5
Chr2	3335150	3335350	4
Chr2	3337050	3337200	3
Chr2	3344400	3344500	2		AT2TE14495
Chr2	3356700	3356850	3
Chr2	3360800	3360900	2	AT2G07798
Chr2	3365150	3365250	2	AT2G07667
Chr2	3367400	3367500	2
Chr2	3376800	3376900	2
Chr2	3378200	3378500	6
Chr2	3379100	3379200	2		AT2TE14660;AT2TE14665
Chr2	3389000	3389200	4
Chr2	3389600	3389700	2
Chr2	3396200	3396300	2
Chr2	3398750	3398850	2
Chr2	3403000	3403250	5
Chr2	3405050	3405150	2
Chr2	3407550	3407700	3	AT2G07713;AT2G07714
Chr2	3411100	3411300	4	AT2G07715
Chr2	3423350	3423450	2
Chr2	3434250	3434400	3
Chr2	3438450	3438550	2
Chr2	3453800	3453900	2	AT2G07728
Chr2	3471400	3471500	2
Chr2	3484750	3484900	3	AT2G07806
Chr2	3491050	3491350	6
Chr2	3501600	3501750	3
Chr2	3522600	3522750	3			+
Chr2	3522850	3522950	2			+
Chr2	3535500	3535600	2		AT2TE15415
Chr2	3776400	3776550	3		AT2TE16270
Chr2	3779850	3780000	3	AT2G09970	AT2TE16270;AT2TE16285
Chr2	3819550	3819650	2		AT2TE16425
Chr2	3969900	3970000	2		AT2TE16865;AT2TE16870
Chr2	4018850	4018950	2		AT2TE17010
Chr2	4065900	4066150	5		AT2TE17170	+
Chr2	4100650	4100800	3			+
Chr2	4142400	4142500	2	AT2G10606		+
Chr2	4148300	4148450	3		AT2TE17540	+
Chr2	4302900	4303000	2	AT2G10921	AT2TE18055
Chr2	4314650	4314750	2		AT2TE18135	+
Chr2	4317950	4318050	2		AT2TE18150;AT2TE18155
Chr2	4446350	4446450	2
Chr2	4471450	4471550	2			+
Chr2	4472500	4472600	2		AT2TE18735;AT2TE18740;AT2TE18745	+
Chr2	4507300	4507450	3		AT2TE18870	+
Chr2	4508350	4508450	2		AT2TE18875	+
Chr2	4743600	4743700	2	AT2G11810		+
Chr2	4871050	4871450	8
Chr2	4872600	4872750	3			+
Chr2	4888850	4889200	7			+
Chr2	4941100	4941200	2			+
Chr2	5004900	5005000	2	AT2G12400
Chr2	5053300	5053450	3			+
Chr2	5057050	5057300	5			+
Chr2	5070250	5070350	2	AT2G12480		+
Chr2	5182250	5182350	2
Chr2	5215150	5215250	2		AT2TE21310
Chr2	5246800	5246950	3
Chr2	5416650	5416750	2	AT2G13126
Chr2	5421150	5421350	4			+
Chr2	5507500	5507850	7		AT2TE22290	+
Chr2	5511050	5511150	2		AT2TE22295	+
Chr2	5522750	5522850	2		AT2TE22330	+
Chr2	5586350	5586500	3
Chr2	5598550	5598750	4	AT2G13450
Chr2	5606400	5606500	2
Chr2	5608600	5608800	4		AT2TE22660	+
Chr2	5648500	5648750	5	AT2G13550	AT2TE22810	+
Chr2	5697700	5697800	2	AT2G13680
Chr2	5769450	5769550	2	AT2G13810
Chr2	5831500	5831750	5			+
Chr2	5835900	5836100	4			+
Chr2	5840000	5840500	10			+
Chr2	5843900	5844000	2		AT2TE23835
Chr2	5851500	5851950	9			+
Chr2	5852300	5852400	2			+
Chr2	5857550	5857700	3	AT2G13950
Chr2	5859250	5859450	4			+
Chr2	5861050	5861200	3	AT2G13960	AT2TE23865	+
Chr2	5872350	5872550	4			+
Chr2	5874650	5874800	3			+
Chr2	5909000	5909150	3			+
Chr2	5921900	5922000	2	AT2G14070
Chr2	5928450	5928550	2	AT2G14080
Chr2	5951300	5951450	3			+
Chr2	6017050	6017400	7			+
Chr2	6036750	6036900	3			+
Chr2	6043900	6044000	2	AT2G14260
Chr2	6089150	6089250	2			+
Chr2	6098200	6098300	2			+
Chr2	6098750	6098850	2			+
Chr2	6099050	6099250	4			+
Chr2	6103300	6103400	2
Chr2	6105100	6105200	2	AT2G14378
Chr2	6105500	6105600	2		AT2TE24845;AT2TE24850	+
Chr2	6131500	6131650	3			+
Chr2	6131750	6131900	3			+
Chr2	6132000	6132100	2			+
Chr2	6133400	6133550	3
Chr2	6141850	6142000	3		AT2TE24975;AT2TE24980	+
Chr2	6147000	6147100	2	AT2G14440		+
Chr2	6153950	6154200	5		AT2TE25020	+
Chr2	6164150	6164250	2			+
Chr2	6171400	6171500	2	AT2G14510
Chr2	6172300	6172400	2	AT2G14510
Chr2	6198450	6198600	3	AT2G14540
Chr2	6215400	6215600	4	AT2G14560		+
Chr2	6255350	6255450	2
Chr2	6315400	6315500	2	AT2G14750		+
Chr2	6318400	6318550	3			+
Chr2	6325100	6325400	6			+
Chr2	6348050	6348200	3			+
Chr2	6353200	6353350	3		AT2TE25875	+
Chr2	6354000	6354450	9			+
Chr2	6371050	6371200	3
Chr2	6389750	6390000	5			+
Chr2	6390900	6391100	4			+
Chr2	6391950	6392050	2			+
Chr2	6395300	6395450	3		AT2TE26090
Chr2	6397750	6397900	3		AT2TE26105	+
Chr2	6398650	6398950	6			+
Chr2	6405500	6405600	2			+
Chr2	6406000	6406100	2			+
Chr2	6406450	6406550	2	AT2G14910		+
Chr2	6418700	6419000	6	AT2G14920		+
Chr2	6427250	6427350	2		AT2TE26235;AT2TE26230
Chr2	6456200	6456400	4			+
Chr2	6486050	6486200	3
Chr2	6507600	6508050	9			+
Chr2	6519150	6519400	5	AT2G15050	AT2TE26655	+
Chr2	6523950	6524250	6			+
Chr2	6544700	6544950	5			+
Chr2	6547050	6547200	3			+
Chr2	6548300	6548400	2
Chr2	6559500	6559700	4			+
Chr2	6587800	6587950	3	AT2G15170		+
Chr2	6619250	6619650	8			+
Chr2	6698350	6698500	3	AT2G15370
Chr2	6700300	6700400	2			+
Chr2	6706750	6707100	7		AT2TE27400	+
Chr2	6736050	6736200	3
Chr2	6746050	6746200	3			+
Chr2	6761300	6761450	3	AT2G15480
Chr2	6772550	6772750	4			+
Chr2	6796750	6796950	4			+
Chr2	6799300	6799400	2			+
Chr2	6822150	6822300	3		AT2TE27820	+
Chr2	6823100	6823250	3		AT2TE27820	+
Chr2	6836900	6837150	5			+
Chr2	6862400	6862550	3		AT2TE27945	+
Chr2	6873350	6873450	2		AT2TE27995	+
Chr2	6916250	6916350	2
Chr2	6919350	6919450	2	AT2G15880		+
Chr2	6959000	6959100	2
Chr2	6963750	6963900	3		AT2TE28345	+
Chr2	7033200	7033300	2		AT2TE28625	+
Chr2	7033750	7034000	5	AT2G16225		+
Chr2	7036650	7036750	2	AT2G16230		+
Chr2	7039700	7039850	3	AT2G16245;AT2G16250
Chr2	7060950	7061050	2		AT2TE28730
Chr2	7066650	7066750	2		AT2TE28755
Chr2	7071400	7071800	8		AT2TE28765	+
Chr2	7111100	7111200	2		AT2TE28940;AT2TE28945
Chr2	7120600	7120700	2	AT2G16430		+
Chr2	7150200	7150350	3		AT2TE29095	+
Chr2	7151100	7151200	2	AT2G16500		+
Chr2	7151300	7151500	4	AT2G16500		+
Chr2	7151600	7151700	2	AT2G16500		+
Chr2	7155200	7155350	3		AT2TE29105;AT2TE29110;AT2TE29115	+
Chr2	7157150	7157300	3	AT2G16505	AT2TE29125	+
Chr2	7161550	7161700	3
Chr2	7167400	7167700	6		AT2TE29180;AT2TE29185	+
Chr2	7171900	7172000	2			+
Chr2	7172250	7172400	3			+
Chr2	7180400	7180550	3	AT2G16570
Chr2	7184550	7184800	5	AT2G16575;AT2G16580		+
Chr2	7184900	7185050	3	AT2G16575;AT2G16580		+
Chr2	7190900	7191400	10	AT2G16586
Chr2	7207650	7207750	2		AT2TE29365	+
Chr2	7219000	7219200	4	AT2G16660
Chr2	7229500	7229700	4			+
Chr2	7237950	7238350	8			+
Chr2	7246350	7246600	5		AT2TE29500	+
Chr2	7247250	7247400	3			+
Chr2	7308550	7308650	2	AT2G16870		+
Chr2	7324250	7324400	3	AT2G16900
Chr2	7394400	7394650	5	AT2G17010		+
Chr2	7417600	7417900	6			+
Chr2	7420400	7420600	4		AT2TE30415;AT2TE30420;AT2TE30425	+
Chr2	7433700	7433800	2	AT2G17080
Chr2	7442600	7442750	3		AT2TE30510	+
Chr2	7446700	7446800	2			+
Chr2	7460950	7461150	4	AT2G17130		+
Chr2	7468700	7468850	3	AT2G17150
Chr2	7490900	7491200	6			+
Chr2	7492000	7492450	9			+
Chr2	7492550	7492700	3
Chr2	7524450	7524550	2			+
Chr2	7527450	7527600	3		AT2TE30945	+
Chr2	7563350	7563450	2	AT2G17410
Chr2	7581100	7581350	5			+
Chr2	7594750	7595050	6		AT2TE31265;AT2TE31270	+
Chr2	7607900	7608000	2	AT2G17500
Chr2	7633000	7633250	5			+
Chr2	7633350	7633450	2			+
Chr2	7633650	7633750	2			+
Chr2	7638400	7638600	4
Chr2	7653800	7653900	2		AT2TE31530;AT2TE31535
Chr2	7682450	7682650	4	AT2G17690		+
Chr2	7695300	7695500	4			+
Chr2	7696800	7696900	2			+
Chr2	7702300	7702550	5			+
Chr2	7749650	7749800	3
Chr2	7766450	7766600	3			+
Chr2	7834200	7834300	2	AT2G18010		+
Chr2	7844100	7844200	2
Chr2	7860900	7861050	3			+
Chr2	7871000	7871150	3	AT2G18100
Chr2	7884200	7884350	3		AT2TE32640	+
Chr2	7885950	7886100	3			+
Chr2	7889450	7889600	3			+
Chr2	7890750	7890900	3			+
Chr2	7916450	7916600	3			+
Chr2	7917300	7917500	4			+
Chr2	7918800	7918900	2	AT2G18193		+
Chr2	7919100	7919200	2	AT2G18193		+
Chr2	7919450	7919600	3			+
Chr2	7926350	7926450	2
Chr2	7956800	7957000	4	AT2G18320	AT2TE33000	+
Chr2	7959650	7959750	2		AT2TE33010
Chr2	7976000	7976250	5
Chr2	7984750	7985050	6			+
Chr2	7987600	7987750	3
Chr2	8006250	8006350	2	AT2G18470		+
Chr2	8019500	8019650	3			+
Chr2	8041500	8041800	6			+
Chr2	8066750	8066900	3		AT2TE33485
Chr2	8075150	8075400	5		AT2TE33530	+
Chr2	8075550	8075900	7		AT2TE33530	+
Chr2	8079550	8079700	3		AT2TE33545
Chr2	8091150	8091250	2	AT2G18660		+
Chr2	8092300	8092400	2			+
Chr2	8099400	8099500	2			+
Chr2	8100650	8100800	3		AT2TE33635	+
Chr2	8105000	8105350	7			+
Chr2	8110300	8110400	2	AT2G18700
Chr2	8156000	8156100	2		AT2TE33890	+
Chr2	8156200	8156400	4	AT2G18830	AT2TE33890	+
Chr2	8163250	8163400	3	AT2G18850		+
Chr2	8198200	8198300	2			+
Chr2	8200300	8200450	3
Chr2	8203200	8203300	2
Chr2	8210700	8210800	2
Chr2	8218200	8218300	2			+
Chr2	8237500	8237600	2		AT2TE34275
Chr2	8248950	8249050	2		AT2TE34310	+
Chr2	8274500	8274800	6		AT2TE34410	+
Chr2	8303900	8304000	2			+
Chr2	8306550	8306650	2	AT2G19150
Chr2	8326200	8326300	2	AT2G19190		+
Chr2	8334300	8334600	6			+
Chr2	8366850	8366950	2	AT2G19290		+
Chr2	8371150	8371250	2			+
Chr2	8378800	8378950	3	AT2G19360		+
Chr2	8379250	8379400	3	AT2G19360		+
Chr2	8403850	8404050	4			+
Chr2	8413150	8413300	3	AT2G19420		+
Chr2	8413400	8413600	4	AT2G19420		+
Chr2	8461400	8461500	2	AT2G19530
Chr2	8486100	8486200	2	AT2G19620		+
Chr2	8493700	8493800	2	AT2G19650
Chr2	8516350	8516500	3		AT2TE35630	+
Chr2	8529850	8530050	4	AT2G19796	AT2TE35685	+
Chr2	8545750	8545900	3		AT2TE35770	+
Chr2	8546450	8546650	4		AT2TE35770	+
Chr2	8566950	8567300	7		AT2TE35840	+
Chr2	8568300	8568500	4			+
Chr2	8569950	8570150	4			+
Chr2	8577500	8577650	3	AT2G19870		+
Chr2	8606750	8606850	2	AT2G19920
Chr2	8622650	8623050	8	AT2G19960		+
Chr2	8627250	8627350	2			+
Chr2	8632400	8632500	2	AT2G20000
Chr2	8638050	8638200	3	AT2G20010
Chr2	8667350	8667450	2		AT2TE36320
Chr2	8755450	8755650	4
Chr2	8765850	8766100	5			+
Chr2	8767150	8767250	2	AT2G20320
Chr2	8783450	8784050	12		AT2TE36880	+
Chr2	8821450	8821600	3			+
Chr2	8845500	8845600	2	AT2G20540
Chr2	8939650	8940050	8			+
Chr2	8956350	8956700	7	AT2G20805		+
Chr2	8957550	8957650	2		AT2TE37765	+
Chr2	8964000	8964100	2
Chr2	9026650	9026750	2	AT2G21040		+
Chr2	9038800	9038900	2		AT2TE38150	+
Chr2	9064450	9064550	2			+
Chr2	9161100	9161250	3
Chr2	9169900	9170050	3	AT2G21420		+
Chr2	9187300	9187450	3			+
Chr2	9196550	9197050	10		AT2TE38920;AT2TE38925	+
Chr2	9197500	9197600	2			+
Chr2	9197750	9197900	3			+
Chr2	9211250	9211350	2	AT2G21510
Chr2	9262350	9262450	2			+
Chr2	9278850	9278950	2	AT2G21727		+
Chr2	9289550	9289700	3
Chr2	9290400	9290600	4
Chr2	9310100	9310200	2		AT2TE39480;AT2TE39485	+
Chr2	9323400	9323700	6
Chr2	9333400	9333600	4			+
Chr2	9333750	9333950	4			+
Chr2	9356350	9356600	5	AT2G21960
Chr2	9364500	9364600	2	AT2G22010
Chr2	9368650	9368750	2	AT2G22010
Chr2	9377300	9377400	2	AT2G22050		+
Chr2	9402300	9402400	2			+
Chr2	9408550	9408700	3	AT2G22125
Chr2	9429400	9429600	4	AT2G22180		+
Chr2	9445950	9446200	5			+
Chr2	9446350	9446550	4		AT2TE40160	+
Chr2	9470100	9470200	2			+
Chr2	9482400	9482500	2		AT2TE40330	+
Chr2	9492900	9493100	4	AT2G22340		+
Chr2	9517950	9518150	4			+
Chr2	9525050	9525400	7		AT2TE40530	+
Chr2	9537350	9537500	3
Chr2	9550250	9550450	4			+
Chr2	9594150	9594300	3	AT2G22590		+
Chr2	9594500	9594600	2	AT2G22590	AT2TE40890	+
Chr2	9616950	9617250	6
Chr2	9639100	9639200	2			+
Chr2	9650800	9650900	2	AT2G22690		+
Chr2	9651650	9651800	3			+
Chr2	9692100	9692200	2	AT2G22780	AT2TE41350
Chr2	9693400	9693600	4
Chr2	9708500	9708600	2			+
Chr2	9717100	9717250	3		AT2TE41465	+
Chr2	9717600	9717700	2		AT2TE41470	+
Chr2	9721600	9721700	2	AT2G22821
Chr2	9735550	9735900	7			+
Chr2	9760600	9760700	2	AT2G22930
Chr2	9783350	9783450	2		AT2TE41780	+
Chr2	9788800	9788950	3	AT2G22990		+
Chr2	9800600	9800750	3	AT2G23010		+
Chr2	9841250	9841350	2	AT2G23110
Chr2	9849900	9850100	4			+
Chr2	9851950	9852050	2		AT2TE42130
Chr2	9853000	9853150	3		AT2TE42130	+
Chr2	9853300	9853550	5			+
Chr2	9860550	9860650	2		AT2TE42175
Chr2	9863400	9863500	2	AT2G23160
Chr2	9885000	9885100	2	AT2G23220
Chr2	9887100	9887250	3			+
Chr2	9894700	9894850	3	AT2G23230
Chr2	9907400	9907500	2			+
Chr2	9911800	9911900	2			+
Chr2	9922400	9922550	3
Chr2	9927150	9927400	5			+
Chr2	9928300	9928400	2		AT2TE42485	+
Chr2	9930450	9930700	5		AT2TE42485	+
Chr2	9963950	9964050	2	AT2G23400
Chr2	9976000	9976200	4		AT2TE42690	+
Chr2	9976700	9976850	3	AT2G23430
Chr2	9987800	9988000	4			+
Chr2	9994100	9994250	3		AT2TE42780
Chr2	10040750	10040850	2			+
Chr2	10041650	10041850	4
Chr2	10078050	10078150	2	AT2G23700
Chr2	10078450	10078600	3	AT2G23700
Chr2	10085200	10085500	6		AT2TE43160	+
Chr2	10120900	10121000	2	AT2G23770		+
Chr2	10128950	10129100	3			+
Chr2	10129450	10129750	6			+
Chr2	10138350	10138450	2		AT2TE43370	+
Chr2	10139650	10139900	5		AT2TE43385	+
Chr2	10216950	10217050	2	AT2G24010
Chr2	10240900	10241400	10		AT2TE43810	+
Chr2	10256100	10256200	2			+
Chr2	10259950	10260050	2	AT2G24130
Chr2	10277850	10277950	2			+
Chr2	10278250	10278350	2			+
Chr2	10278550	10278650	2			+
Chr2	10278750	10278900	3		AT2TE43990	+
Chr2	10279550	10279650	2
Chr2	10285700	10285850	3			+
Chr2	10289600	10289700	2	AT2G24200	AT2TE44040	+
Chr2	10291250	10291450	4	AT2G24205		+
Chr2	10291600	10291800	4	AT2G24205		+
Chr2	10292650	10292750	2			+
Chr2	10303350	10303450	2	AT2G24230
Chr2	10306000	10306100	2			+
Chr2	10317700	10317800	2			+
Chr2	10318900	10319000	2			+
Chr2	10338200	10338300	2			+
Chr2	10343200	10343350	3	AT2G24300		+
Chr2	10352900	10353050	3
Chr2	10359750	10360000	5		AT2TE44390;AT2TE44395
Chr2	10374600	10374700	2	AT2G24390
Chr2	10384800	10384950	3	AT2G24430	AT2TE44510	+
Chr2	10413650	10413850	4			+
Chr2	10435800	10436150	7			+
Chr2	10443100	10443250	3			+
[truncated: 3,575 more rows]

## Sheet: Hyper in brat1
Hypermethylated regions in brat1-1.
chromosome	start	end	DMPs_num	Gene	TE	overlap with ros1-4	DT sites tested in this study
Chr1	102750	102850	2
Chr1	111150	111250	2	AT1G01260
Chr1	111900	112000	2	AT1G01270
Chr1	338800	338900	2	AT1G01970
Chr1	532100	532200	2	AT1G02530
Chr1	633500	633700	4
Chr1	637850	638050	4	AT1G02870
Chr1	798400	798500	2	AT1G03260
Chr1	1061750	1061850	2	AT1G04110		+
Chr1	1393600	1393700	2	AT1G04920		+
Chr1	1506150	1506250	2	AT1G05200
Chr1	1792400	1792500	2	AT1G05910
Chr1	1792900	1793150	5	AT1G05910
Chr1	1793700	1793800	2	AT1G05910
Chr1	2156450	2156550	2			+
Chr1	2158200	2158300	2
Chr1	2299950	2300050	2
Chr1	2337350	2337500	3	AT1G07590
Chr1	2415100	2415200	2		AT1TE07880	+
Chr1	2438800	2438900	2	AT1G07890
Chr1	2995800	2995900	2	AT1G09270
Chr1	3154350	3154450	2	AT1G09730
Chr1	3299950	3300050	2	AT1G10095
Chr1	3327000	3327100	2	AT1G10150
Chr1	3340700	3340950	5	AT1G10180		+
Chr1	3365450	3365600	3	AT1G10270
Chr1	3679450	3679550	2	AT1G11040
Chr1	3820900	3821000	2
Chr1	3963450	3963550	2	AT1G11740
Chr1	3985500	3985600	2	AT1G11800
Chr1	3986800	3986900	2	AT1G11800
Chr1	4015350	4015450	2	AT1G11905	AT1TE13060
Chr1	4642000	4642100	2	AT1G13560
Chr1	5256600	5256700	2	AT1G15280
Chr1	5688000	5688100	2	AT1G16650
Chr1	5741250	5741450	4	AT1G16780
Chr1	5827650	5827750	2	AT1G17040		+
Chr1	6060250	6060350	2	AT1G17615
Chr1	6091750	6091850	2	AT1G17710
Chr1	6124400	6124600	4	AT1G17780
Chr1	6124750	6124850	2	AT1G17780
Chr1	6187650	6187800	3	AT1G17980
Chr1	6212050	6212150	2	AT1G18060
Chr1	6219450	6219550	2
Chr1	6432100	6432200	2	AT1G18680
Chr1	6617850	6618050	4	AT1G19170
Chr1	6744150	6744250	2		AT1TE21805
Chr1	6772300	6772400	2
Chr1	6821000	6821100	2	AT1G19720
Chr1	6912000	6912100	2			+
Chr1	6917050	6917150	2	AT1G19930		+
Chr1	7097600	7097700	2	AT1G20490		+
Chr1	7158600	7158750	3	AT1G20650
Chr1	7215450	7215600	3	AT1G20770
Chr1	7495600	7495700	2	AT1G21400		+
Chr1	7583250	7583350	2	AT1G21630
Chr1	7648250	7648350	2	AT1G21750
Chr1	7725500	7725600	2		AT1TE24855
Chr1	7834600	7834700	2
Chr1	7956850	7956950	2	AT1G22530
Chr1	8124850	8124950	2	AT1G22940
Chr1	8554450	8554550	2	AT1G24160
Chr1	8857750	8857850	2	AT1G25270		+
Chr1	9127050	9127600	11	AT1G26380		+	DT75
Chr1	9130350	9130450	2	AT1G26390		+	DT76
Chr1	9133450	9133550	2	AT1G26400		+	DT77
Chr1	9138750	9139050	6	AT1G26410		+	DT78
Chr1	9139150	9139250	2	AT1G26410		+	DT78
Chr1	9472950	9473050	2	AT1G27270
Chr1	9615550	9615650	2	AT1G27650
Chr1	9710300	9710400	2	AT1G27880		+
Chr1	9715850	9716000	3	AT1G27900		+
Chr1	9773500	9773600	2	AT1G28040		+
Chr1	9928400	9928550	3		AT1TE32005;AT1TE32010;AT1TE32015
Chr1	10006350	10006500	3	AT1G28460		+
Chr1	10035100	10035200	2	AT1G28530
Chr1	10173500	10173600	2
Chr1	10190900	10191000	2	AT1G29170
Chr1	10199800	10199950	3	AT1G29179;AT1G29180
Chr1	10217250	10217350	2	AT1G29240
Chr1	10302900	10303000	2	AT1G29430
Chr1	10318300	10318450	3	AT1G29480
Chr1	10321400	10321500	2	AT1G29500
Chr1	10327500	10327600	2	AT1G29540
Chr1	10545000	10545200	4	AT1G30060		+
Chr1	10545300	10545400	2	AT1G30060		+
Chr1	10559900	10560000	2	AT1G30090
Chr1	11001850	11001950	2	AT1G30910		+
Chr1	11113400	11113500	2
Chr1	11392400	11392500	2	AT1G31780
Chr1	11462500	11462650	3	AT1G31920
Chr1	11587900	11588000	2	AT1G32180
Chr1	11763750	11763850	2
Chr1	11925650	11925750	2	AT1G32910
Chr1	11963200	11963300	2	AT1G33020
Chr1	12007000	12007150	3	AT1G33110
Chr1	12148950	12149100	3	AT1G33480		+
Chr1	12278050	12278150	2
Chr1	12637650	12637750	2	AT1G34540
Chr1	12711500	12711700	4			+
Chr1	12752250	12752350	2	AT1G34844	AT1TE41565
Chr1	12923600	12923700	2
Chr1	12924100	12924300	4			+
Chr1	13158600	13158700	2	AT1G35625		+
Chr1	13339750	13339900	3	AT1G35880		+
Chr1	13528350	13528450	2	AT1G36150		+
Chr1	13545750	13545850	2		AT1TE44335	+
Chr1	13546700	13546800	2	AT1G36180		+
Chr1	14098250	14098400	3		AT1TE46295
Chr1	15083600	15083800	4	AT1G40104
Chr1	15084400	15084500	2	AT1G40104
Chr1	15084950	15085050	2	AT1G40104
Chr1	15925200	15925300	2			+
Chr1	16306050	16306150	2
Chr1	16472850	16473050	4	AT1G43680
Chr1	16718550	16718650	2	AT1G44020		+
Chr1	16781250	16781400	3	AT1G44120;AT1G44125
Chr1	16796800	16796950	3	AT1G44170
Chr1	16831150	16831250	2	AT1G44318		+
Chr1	17176600	17176700	2	AT1G45332
Chr1	17354450	17354600	3	AT1G47340
Chr1	17592150	17592400	5			+
Chr1	17641700	17641950	5			+
Chr1	17644300	17644450	3	AT1G47890
Chr1	17717500	17717600	2	AT1G48030
Chr1	18034000	18034100	2		AT1TE59800	+
Chr1	18053400	18053700	6		AT1TE59860	+
Chr1	18083050	18083200	3		AT1TE59950	+
Chr1	18272800	18272900	2
Chr1	18333000	18333100	2	AT1G49530
Chr1	18374250	18374350	2	AT1G49630
Chr1	18453750	18453850	2	AT1G49840		+
Chr1	18514700	18514850	3	AT1G49990
Chr1	18581450	18581600	3	AT1G50160		+
Chr1	18726950	18727100	3	AT1G50570
Chr1	18945550	18945650	2	AT1G51140
Chr1	19038650	19038750	2	AT1G51350		+
Chr1	19092050	19092150	2	AT1G51480		+
Chr1	19311850	19311950	2
Chr1	19388450	19388600	3	AT1G52110		+
Chr1	19939200	19939300	2	AT1G53430
Chr1	20244150	20244250	2	AT1G54217
Chr1	20249500	20249600	2	AT1G54220
Chr1	20370100	20370200	2	AT1G54550
Chr1	20370550	20370650	2	AT1G54550		+
Chr1	20524850	20524950	2			+
Chr1	20528200	20528350	3	AT1G55020		+
Chr1	20618650	20618750	2	AT1G55270		+
Chr1	20705300	20705400	2	AT1G55450
Chr1	20774100	20774200	2	AT1G55600
Chr1	20781800	20781900	2	AT1G55610		+
Chr1	20783350	20783450	2	AT1G55610
Chr1	20804850	20804950	2	AT1G55680		+
Chr1	20805300	20805400	2	AT1G55680
Chr1	20932050	20932150	2	AT1G55970
Chr1	20985700	20985850	3	AT1G56110		+
Chr1	21113150	21113300	3	AT1G56400		+
Chr1	21218400	21218500	2			+
Chr1	21240100	21240200	2	AT1G56660	AT1TE70175
Chr1	21657600	21657750	3
Chr1	21692750	21692950	4	AT1G58390
Chr1	21849350	21849450	2	AT1G59453		+
Chr1	21849550	21849700	3	AT1G59453
Chr1	21933050	21933150	2	AT1G59680		+
Chr1	21998200	21998300	2
Chr1	22033600	22033700	2			+
Chr1	22037150	22037250	2	AT1G59870
Chr1	22082250	22082350	2	AT1G59980
Chr1	22177200	22177300	2	AT1G60140		+
Chr1	22303300	22303400	2	AT1G60545
Chr1	22385150	22385300	3	AT1G60800
Chr1	22388200	22388400	4
Chr1	22575900	22576000	2
Chr1	22692750	22692850	2	AT1G61500
Chr1	22745000	22745100	2	AT1G61630
Chr1	22973150	22973250	2	AT1G62160
Chr1	23000300	23000400	2	AT1G62262
Chr1	23004500	23004700	4	AT1G62270		+
Chr1	23090150	23090250	2	AT1G62400		+
Chr1	23233700	23233800	2	AT1G62750
Chr1	23268150	23268250	2
Chr1	23316150	23316250	2	AT1G62950
Chr1	23633500	23633750	5	AT1G63710
Chr1	23670850	23671000	3	AT1G63810
Chr1	23742700	23742850	3	AT1G63980;AT1G63990		+
Chr1	23782100	23782200	2	AT1G64070		+
Chr1	23800050	23800150	2	AT1G64110		+
Chr1	23804050	23804150	2	AT1G64140;AT1G64142
Chr1	23862400	23862500	2			+
Chr1	23889350	23889500	3	AT1G64370
Chr1	24082300	24082750	9	AT1G64790		+
Chr1	24134750	24134950	4	AT1G64970		+
Chr1	24216650	24216750	2	AT1G65190
Chr1	24338500	24338600	2			+
Chr1	24338700	24339000	6			+
Chr1	24409550	24409650	2			+
Chr1	24572650	24572750	2	AT1G65990
Chr1	24717850	24718150	6	AT1G66300		+
Chr1	24728200	24728550	7	AT1G66320		+	DT231
Chr1	24836450	24836650	4	AT1G66570		+
Chr1	24910200	24910300	2	AT1G66780		+
Chr1	25004550	25004650	2	AT1G67000		+
Chr1	25321950	25322050	2	AT1G67560
Chr1	25344150	25344450	6	AT1G67630	AT1TE83180;AT1TE83185	+
Chr1	25347500	25347600	2	AT1G67630		+
Chr1	25387200	25387350	3	AT1G67720
Chr1	25462550	25462650	2	AT1G67890
Chr1	25661450	25661600	3	AT1G68450
Chr1	25793000	25793100	2	AT1G68700		+
Chr1	26160950	26161050	2
Chr1	26497400	26497600	4	AT1G70320		+
Chr1	26609850	26609950	2	AT1G70570
Chr1	26710550	26710650	2	AT1G70830		+
Chr1	26716100	26716250	3	AT1G70850		+
Chr1	26733600	26733800	4	AT1G70900
Chr1	26760950	26761100	3	AT1G70970		+
Chr1	27007150	27007250	2	AT1G71810
Chr1	27032550	27032650	2	AT1G71870		+
Chr1	27064050	27064150	2	AT1G71900		+
Chr1	27135850	27135950	2	AT1G72125		+
Chr1	27487800	27487900	2	AT1G73080		+
Chr1	27662800	27662900	2	AT1G73590
Chr1	27729700	27729900	4	AT1G73720
Chr1	27775350	27775450	2	AT1G73860
Chr1	27837100	27837200	2	AT1G74020
Chr1	27891650	27891750	2	AT1G74170
Chr1	27933500	27933650	3	AT1G74290	AT1TE91400	+
Chr1	28547250	28547350	2	AT1G76070
Chr1	28883550	28883700	3	AT1G76900		+
Chr1	28893100	28893250	3	AT1G76920		+
Chr1	28934350	28934600	5	AT1G76990		+
Chr1	28985650	28985750	2	AT1G77140
Chr1	29114300	29114400	2	AT1G77470
Chr1	29498950	29499100	3	AT1G78400
Chr1	29627550	29627650	2	AT1G78800
Chr1	29775200	29775350	3	AT1G79150		+
Chr1	29796400	29796600	4	AT1G79210		+
Chr1	29823950	29824050	2	AT1G79280
Chr1	29888650	29888800	3	AT1G79450
Chr1	29983350	29983450	2		AT1TE98060
Chr1	29997300	29997400	2	AT1G79710;AT1G79720
Chr1	30073050	30073150	2	AT1G79940		+
Chr1	30095350	30095500	3	AT1G80000
Chr1	30185300	30185400	2	AT1G80280
Chr1	30399650	30399750	2	AT1G80900
Chr2	1000	1100	2	AT2G01008		+
Chr2	1350	1550	4	AT2G01008		+
Chr2	10150	10350	4			+
Chr2	614550	614650	2			+
Chr2	829550	829650	2	AT2G02860
Chr2	972300	972400	2	AT2G03220
Chr2	1009350	1009450	2	AT2G03330
Chr2	1151550	1151700	3	AT2G03770
Chr2	1274600	1274700	2	AT2G04020
Chr2	1326550	1326650	2			+
Chr2	1337800	1337900	2	AT2G04050
Chr2	1381400	1381500	2			+
Chr2	1619550	1619650	2	AT2G04630
Chr2	1648950	1649050	2			+
Chr2	1945250	1945350	2			+
Chr2	1958400	1958600	4	AT2G05360		+
Chr2	2213750	2213850	2			+
Chr2	2243100	2243200	2	AT2G05850
Chr2	2318650	2318750	2		AT2TE10690	+
Chr2	2620700	2621250	11			+
Chr2	3337050	3337200	3			+
Chr2	3398500	3398600	2
Chr2	3407600	3407700	2	AT2G07714		+
Chr2	3411250	3411350	2	AT2G07715		+
Chr2	3501850	3502000	3	AT2G07835
Chr2	3607050	3607300	5
Chr2	3616750	3617000	5	AT2G07981
Chr2	3620850	3620950	2	AT2G08986
Chr2	3621050	3621150	2	AT2G08986
Chr2	3621600	3621900	6	AT2G08986
Chr2	3622350	3622500	3	AT2G08986
Chr2	3623350	3623500	3	AT2G08986
Chr2	3625300	3625450	3	AT2G08986
Chr2	3626100	3626300	4	AT2G08986
Chr2	4100650	4100800	3			+
Chr2	4871150	4871500	7			+
Chr2	4872600	4872700	2			+
Chr2	4888850	4889050	4			+
Chr2	5507500	5507650	3		AT2TE22290	+
Chr2	5632700	5632800	2		AT2TE22740
Chr2	5732450	5732550	2
Chr2	5840300	5840450	3			+
Chr2	5861350	5861450	2		AT2TE23870
Chr2	5872300	5872400	2		AT2TE23920	+
Chr2	5948500	5948650	3
Chr2	6056100	6056200	2	AT2G14288
Chr2	6056950	6057050	2	AT2G14289
Chr2	6098750	6098850	2			+
Chr2	6099050	6099150	2			+
Chr2	6364600	6364850	5	AT2G14830
Chr2	6387050	6387150	2	AT2G14850
Chr2	6451850	6451950	2	AT2G14960
Chr2	6507850	6508150	6			+
Chr2	6619550	6619650	2			+
Chr2	6710450	6710550	2	AT2G15390
Chr2	6822200	6822350	3		AT2TE27820	+
Chr2	7065100	7065200	2
Chr2	7184550	7184800	5	AT2G16575;AT2G16580		+
Chr2	7265550	7265650	2	AT2G16730
Chr2	7287650	7287750	2	AT2G16810
Chr2	7563350	7563450	2	AT2G17410		+
Chr2	7633350	7633450	2			+
Chr2	7759550	7759650	2	AT2G17845
Chr2	7984900	7985000	2			+
Chr2	8041550	8041700	3			+
Chr2	8110300	8110400	2	AT2G18700		+
Chr2	8141000	8141100	2	AT2G18790
Chr2	8223350	8223600	5	AT2G18960
Chr2	8259050	8259150	2	AT2G19060
Chr2	8871150	8871250	2
Chr2	9021350	9021450	2	AT2G21010
Chr2	9210850	9211000	3	AT2G21510
Chr2	9344250	9344350	2	AT2G21920	AT2TE39660
Chr2	9375950	9376050	2	AT2G22040
Chr2	9420250	9420400	3	AT2G22145
Chr2	9473700	9473800	2	AT2G22300
Chr2	9595950	9596050	2
Chr2	9751550	9751700	3	AT2G22910
Chr2	10040750	10040850	2			+
Chr2	10168950	10169100	3		AT2TE43485
Chr2	10216750	10216850	2	AT2G24010
Chr2	10216950	10217050	2	AT2G24010		+
Chr2	10259900	10260050	3	AT2G24130		+
Chr2	10496150	10496350	4	AT2G24680	AT2TE45040
Chr2	10732900	10733050	3			+
Chr2	10842150	10842400	5		AT2TE46575
Chr2	11063800	11063900	2	AT2G25940
Chr2	11452150	11452250	2	AT2G26860
Chr2	11553050	11553150	2	AT2G27060
Chr2	11579550	11579700	3	AT2G27110		+
Chr2	11812900	11813050	3			+
Chr2	11894550	11894650	2			+
Chr2	12089250	12089350	2	AT2G28315
Chr2	12472850	12472950	2	AT2G29040		+
Chr2	12490700	12490800	2	AT2G29080
Chr2	12539300	12539400	2
Chr2	12686800	12686900	2
Chr2	12735250	12735350	2	AT2G29850
Chr2	12844500	12844600	2	AT2G30090
Chr2	13046000	13046100	2	AT2G30620
Chr2	13162450	13162550	2	AT2G30930		+
Chr2	13235300	13235450	3			+
Chr2	13370700	13370800	2	AT2G31350		+
Chr2	13497850	13497950	2	AT2G31750
Chr2	13706400	13706500	2	AT2G32270
Chr2	14025600	14025800	4	AT2G33060
Chr2	14057100	14057250	3	AT2G33170
Chr2	14081250	14081350	2	AT2G33230
Chr2	14265550	14265650	2	AT2G33730		+
Chr2	14611900	14612100	4	AT2G34660
Chr2	14640450	14640550	2	AT2G34710
Chr2	14906700	14907600	18			+	DT414
Chr2	14925550	14925650	2	AT2G35530
Chr2	15294500	15294600	2	AT2G36450		+
Chr2	15294700	15294800	2	AT2G36450
Chr2	15385250	15385350	2	AT2G36700		+
Chr2	15400300	15400450	3
Chr2	15418600	15418700	2	AT2G36780
Chr2	15441650	15441850	4
Chr2	15465300	15465450	3	AT2G36850
Chr2	15668500	15668600	2	AT2G37320		+
Chr2	15984700	15984800	2	AT2G38152
Chr2	16116600	16116700	2			+
Chr2	16184450	16184550	2	AT2G38710
Chr2	16412950	16413100	3	AT2G39300
Chr2	16573100	16573250	3	AT2G39730
Chr2	16657900	16658000	2	AT2G39890
Chr2	16850900	16851000	2
Chr2	16973700	16973850	3		AT2TE76420	+
Chr2	17178000	17178100	2	AT2G41220
Chr2	17479550	17479650	2	AT2G41890
Chr2	17499450	17499550	2	AT2G41920
Chr2	17523500	17523650	3	AT2G41980		+
Chr2	17713550	17713650	2	AT2G42550		+
Chr2	17979200	17979350	3	AT2G43250
Chr2	18003700	18003850	3	AT2G43330
Chr2	18285100	18285200	2	AT2G44220		+
Chr2	18338150	18338350	4	AT2G44440
Chr2	18448100	18448200	2	AT2G44745
Chr2	18527950	18528100	3	AT2G44925		+
Chr2	19062200	19062300	2	AT2G46440
Chr2	19070800	19070950	3	AT2G46455
Chr2	19250300	19250400	2
Chr2	19400250	19400350	2	AT2G47250
Chr2	19539850	19539950	2	AT2G47650
Chr2	19558900	19559000	2	AT2G47730
Chr2	19590450	19590600	3	AT2G47820
Chr2	19609250	19609350	2	AT2G47890
Chr3	350	450	2		AT3TE00010	+
Chr3	104200	104350	3	AT3G01311
Chr3	181300	181400	2	AT3G01460
Chr3	277550	277750	4	AT3G01770		+
Chr3	296200	296300	2	AT3G01830
Chr3	353900	354000	2	AT3G02050		+
Chr3	509950	510050	2	AT3G02468;AT3G02470
Chr3	918700	918800	2	AT3G03702
Chr3	934000	934100	2	AT3G03726		+
Chr3	1122200	1122400	4	AT3G04250		+
Chr3	1154450	1154550	2	AT3G04350		+
Chr3	1210550	1210750	4			+
Chr3	1410850	1410950	2	AT3G05050
Chr3	1501650	1501800	3	AT3G05270		+
Chr3	1560350	1560700	7	AT3G05410	AT3TE06550	+
Chr3	1612050	1612150	2	AT3G05545
Chr3	1637000	1637100	2	AT3G05630		+
Chr3	1733800	1734000	4	AT3G05820
Chr3	1805150	1805250	2	AT3G06010
Chr3	1862050	1862150	2	AT3G06150
Chr3	1961300	1961400	2
Chr3	2422750	2422850	2	AT3G07580
Chr3	2587750	2587850	2	AT3G08530
Chr3	2780300	2780400	2	AT3G09080
Chr3	2839350	2839600	5	AT3G09250
Chr3	2968150	2968300	3	AT3G09670		+
Chr3	3005650	3005750	2	AT3G09790
Chr3	3141900	3142000	2	AT3G10160
Chr3	3483300	3483450	3	AT3G11130
Chr3	3609300	3609400	2	AT3G11460
Chr3	3772650	3772800	3	AT3G11920		+
Chr3	3861000	3861100	2	AT3G12120		+
Chr3	4089800	4089900	2	AT3G12850
Chr3	4179350	4179450	2			+
Chr3	4249400	4249500	2	AT3G13220
Chr3	4453750	4453850	2			+
Chr3	4552550	4552650	2			+
Chr3	4573050	4573150	2	AT3G13880
Chr3	4646700	4646800	2	AT3G14030		+
Chr3	4698100	4698200	2	AT3G14170
Chr3	4755000	4755100	2	AT3G14270
Chr3	4879300	4879400	2	AT3G14530
Chr3	5019350	5019500	3	AT3G14920
Chr3	5042150	5042250	2	AT3G14980
Chr3	5391250	5391350	2
Chr3	5513250	5513350	2	AT3G16270
Chr3	6258200	6258300	2	AT3G18250
Chr3	6310950	6311050	2	AT3G18380
Chr3	6365500	6365600	2	AT3G18520
Chr3	6584950	6585100	3	AT3G19050
Chr3	6729550	6729700	3	AT3G19410	AT3TE28255	+
Chr3	6772450	6772550	2		AT3TE28440	+
Chr3	6818000	6818100	2	AT3G19620
Chr3	6915750	6915900	3	AT3G19890		+
Chr3	6916000	6916100	2	AT3G19890		+
Chr3	7048700	7048850	3	AT3G20200		+
Chr3	7104150	7104350	4	AT3G20362;AT3G20365		+
Chr3	7198650	7198750	2	AT3G20620
Chr3	7232150	7232300	3	AT3G20690		+
Chr3	7233800	7233950	3	AT3G20700		+
Chr3	7238050	7238200	3	AT3G20710
Chr3	7340850	7340950	2	AT3G20940
Chr3	7419950	7420050	2	AT3G21170		+
Chr3	7679600	7679850	5			+
Chr3	7745200	7745350	3	AT3G21980		+
Chr3	7745700	7745900	4	AT3G21980
Chr3	7764950	7765050	2	AT3G22050		+
Chr3	7939850	7939950	2
Chr3	7948800	7948900	2	AT3G22420
Chr3	8029650	8029850	4	AT3G22720		+
Chr3	8047650	8048550	18	AT3G22770		+	DT539
Chr3	8223350	8223450	2	AT3G23100;AT3G23110
Chr3	8347400	8347500	2	AT3G23330
Chr3	8376400	8376550	3	AT3G23400
Chr3	8504550	8504650	2	AT3G23640
Chr3	8507900	8508000	2	AT3G23640
Chr3	8597400	8597500	2		AT3TE36040	+
Chr3	8794450	8794550	2	AT3G24260		+
Chr3	8930900	8931050	3			+
Chr3	8967100	8967250	3	AT3G24570		+
Chr3	9107450	9107550	2	AT3G24982
Chr3	9193950	9194150	4
Chr3	9242450	9242650	4	AT3G25490		+
Chr3	9458150	9458250	2	AT3G25850
Chr3	9482350	9482450	2	AT3G25900		+
Chr3	9515000	9515100	2	AT3G26020		+
Chr3	9636850	9636950	2
Chr3	9654350	9654450	2	AT3G26350		+
Chr3	9802050	9802150	2	AT3G26680
Chr3	9916100	9916200	2	AT3G26910
Chr3	10159050	10159250	4			+
Chr3	10358750	10359150	8			+
Chr3	10359250	10359400	3			+
Chr3	10528250	10528400	3	AT3G28223
Chr3	10637600	10637750	3		AT3TE44210
Chr3	10674300	10674400	2	AT3G28460
Chr3	10741850	10741950	2		AT3TE44630	+
Chr3	10807600	10807800	4	AT3G28780		+
Chr3	10959900	10960000	2	AT3G28930
Chr3	11023850	11024000	3		AT3TE45830	+
Chr3	11360000	11360100	2	AT3G29560		+
Chr3	11738750	11738850	2	AT3G29830		+
Chr3	11754150	11754250	2			+
Chr3	11861050	11861250	4
Chr3	12172300	12172400	2		AT3TE50550;AT3TE50560	+
Chr3	12369700	12369950	5			+
Chr3	12664400	12664500	2		AT3TE52110	+
Chr3	12917200	12917300	2
Chr3	12968000	12968100	2		AT3TE53170
Chr3	13488100	13488200	2	AT3G32920	AT3TE54905	+
Chr3	13589350	13589550	4
Chr3	13589950	13590150	4
Chr3	13590250	13591150	18
Chr3	13591300	13592100	16
Chr3	13592200	13592400	4
Chr3	14078950	14079100	3		AT3TE57705
Chr3	14192500	14192700	4
Chr3	14193800	14194100	6			+
Chr3	14195450	14195550	2
Chr3	14204200	14204500	6			+
Chr3	14229050	14229200	3	AT3G42050
Chr3	14424000	14424100	2		AT3TE59155
Chr3	14663950	14664050	2
Chr3	15170850	15170950	2
Chr3	15509650	15509750	2	AT3G43590
Chr3	15521150	15521250	2	AT3G43610		+
Chr3	15549750	15549850	2
Chr3	15661650	15661750	2	AT3G43800		+
Chr3	15674500	15674600	2		AT3TE63385	+
Chr3	15677550	15677700	3		AT3TE63405
Chr3	15705550	15705650	2
Chr3	15775050	15775150	2	AT3G43960	AT3TE63775	+
Chr3	15863150	15863250	2			+
Chr3	15901400	15901500	2	AT3G44180
Chr3	15911350	15911450	2	AT3G44200
Chr3	15941700	15941850	3		AT3TE64495
Chr3	15948550	15948700	3	AT3G44250		+
Chr3	15950800	15950900	2			+
Chr3	16158200	16158600	8	AT3G44570	AT3TE65460;AT3TE65465	+
Chr3	16280850	16281000	3		AT3TE65985	+
Chr3	16414050	16414150	2	AT3G44940
Chr3	16754600	16754700	2			+
Chr3	16915500	16915600	2	AT3G46040
Chr3	17105800	17105950	3			+
Chr3	17668200	17668300	2	AT3G47890
Chr3	17668400	17668550	3	AT3G47890		+
Chr3	17873350	17873500	3	AT3G48260		+
Chr3	17914350	17914500	3		AT3TE72570
Chr3	18357750	18357850	2
Chr3	18612600	18612700	2	AT3G50200
Chr3	18779800	18779900	2	AT3G50610
Chr3	18917600	18917700	2
Chr3	19116800	19116950	3	AT3G51540
Chr3	19224450	19224650	4	AT3G51830
Chr3	19357750	19357850	2			+
Chr3	19738500	19738600	2	AT3G53240
Chr3	19954700	19954800	2	AT3G53880
Chr3	20128000	20128100	2			+
Chr3	20203650	20203750	2	AT3G54580
Chr3	20307600	20307750	3		AT3TE82555
Chr3	20380400	20380500	2
Chr3	20951600	20951700	2	AT3G56540
Chr3	20955450	20955650	4	AT3G56560		+
Chr3	20966850	20966950	2	AT3G56590
Chr3	21385550	21385650	2	AT3G57700;AT3G57710
Chr3	21578700	21578800	2	AT3G58280
Chr3	21790150	21790300	3	AT3G58970
Chr3	22107250	22107400	3	AT3G59845
Chr3	22138050	22138150	2	AT3G59920		+
Chr3	22400400	22400500	2	AT3G60600
Chr3	22447600	22447750	3	AT3G60740
Chr3	22476700	22476800	2			+
Chr3	22508050	22508150	2	AT3G60920		+
Chr3	22559750	22559850	2	AT3G60970
Chr3	22581050	22581150	2		AT3TE92030
Chr3	22767000	22767850	17		AT3TE92795;AT3TE92800;AT3TE92805	+
Chr3	23048950	23049150	4
Chr3	23192300	23192400	2	AT3G62700		+
Chr3	23207400	23207500	2		AT3TE94580;AT3TE94585	+
Chr3	23215700	23215800	2	AT3G62750
Chr3	23285100	23285300	4	AT3G63000		+
Chr3	23306700	23306800	2	AT3G63070		+
Chr3	23386600	23386750	3	AT3G63300
Chr4	37700	37800	2	AT4G00100
Chr4	61850	62100	5
Chr4	269950	270050	2	AT4G00650
Chr4	527500	527600	2	AT4G01245
Chr4	528850	528950	2	AT4G01260		+
Chr4	701100	701200	2	AT4G01630		+
Chr4	788750	788900	3	AT4G01830		+
Chr4	1061050	1061250	4	AT4G02410
Chr4	1315850	1316000	3		AT4TE06710	+
Chr4	1316150	1316250	2		AT4TE06710	+
Chr4	1868000	1868100	2			+
Chr4	1974350	1974450	2		AT4TE09470
Chr4	2584300	2584550	5			+
Chr4	2803750	2803900	3		AT4TE13150
Chr4	3700300	3700450	3		AT4TE16400
Chr4	3914500	3914600	2		AT4TE17110
Chr4	3950800	3950900	2
Chr4	3951350	3951450	2
Chr4	3952300	3952600	6
Chr4	3952750	3952850	2
Chr4	3953450	3953700	5			+
Chr4	4678050	4678150	2		AT4TE19675
Chr4	5151550	5151650	2			+
Chr4	5295850	5295950	2	AT4G08360
Chr4	5436750	5436850	2			+
Chr4	5578950	5579050	2	AT4G08740
Chr4	5772000	5772100	2		AT4TE24230	+
Chr4	5773700	5773800	2			+
Chr4	5803250	5803350	2	AT4G09070		+
Chr4	6281650	6282050	8			+
Chr4	6296950	6297050	2	AT4G10070
Chr4	6503250	6503350	2		AT4TE27770
Chr4	6551650	6551750	2	AT4G10603		+
Chr4	6609200	6609300	2	AT4G10720		+
Chr4	6977550	6977650	2			+
Chr4	7356650	7356850	4			+
Chr4	7442700	7442800	2	AT4G12560
Chr4	7520450	7520700	5		AT4TE32815	+
Chr4	7559650	7559750	2		AT4TE32995	+
Chr4	7797550	7797700	3	AT4G13420		+
Chr4	7812800	7812900	2			+
Chr4	7901300	7901400	2	AT4G13580;AT4G13590		+
Chr4	7909000	7909200	4
Chr4	8009400	8009700	6	AT4G13820
Chr4	8041550	8041650	2
Chr4	8085150	8085250	2	AT4G13990
Chr4	8106800	8106900	2			+
Chr4	8112500	8112600	2	AT4G14070
Chr4	8202450	8202550	2	AT4G14230		+
Chr4	8549350	8549450	2	AT4G14960		+
Chr4	8657250	8657350	2	AT4G15180
Chr4	8673150	8673250	2	AT4G15215		+
Chr4	8699150	8699250	2	AT4G15236		+
Chr4	9370650	9370850	4			+
Chr4	9375500	9375600	2	AT4G16650
Chr4	9542850	9542950	2	AT4G16950
Chr4	9809850	9810000	3	AT4G17610
Chr4	10011000	10011100	2		AT4TE45470	+
Chr4	10173900	10174000	2		AT4TE46305
Chr4	10858800	10859050	5	AT4G20060
Chr4	10936250	10936350	2			+
Chr4	11001300	11001400	2	AT4G20370
Chr4	11019150	11019350	4	AT4G20430
Chr4	11046350	11046450	2	AT4G20520	AT4TE50680
Chr4	11093100	11093200	2	AT4G20670		+
Chr4	11135600	11135700	2	AT4G20790		+
Chr4	11184550	11184650	2	AT4G20900
Chr4	11430200	11430350	3	AT4G21460
Chr4	11676350	11676450	2			+
Chr4	11783250	11783350	2	AT4G22290
Chr4	11864350	11864450	2	AT4G22540
Chr4	12295600	12295700	2	AT4G23560		+
Chr4	12344500	12344600	2	AT4G23700
Chr4	12368650	12368800	3	AT4G23740		+
Chr4	12369050	12369150	2	AT4G23740		+
Chr4	12852650	12852750	2	AT4G25000
Chr4	13035250	13035350	2	AT4G25520
Chr4	13041600	13041700	2	AT4G25530
Chr4	13507300	13507450	3	AT4G26870		+
Chr4	13579850	13579950	2			+
Chr4	13616750	13616850	2	AT4G27180
Chr4	13725950	13726050	2	AT4G27440
Chr4	13845900	13846050	3	AT4G27760
Chr4	13847900	13848100	4	AT4G27780
Chr4	13978800	13978900	2	AT4G28150
Chr4	14227700	14227950	5	AT4G28811
Chr4	14245350	14245450	2	AT4G28850
Chr4	14253400	14253550	3	AT4G28880
Chr4	14385050	14385150	2	AT4G29170
Chr4	14618350	14618500	3	AT4G29900
Chr4	14629800	14629900	2	AT4G29910
Chr4	14763750	14763900	3	AT4G30170
Chr4	14977800	14977900	2			+
Chr4	15104600	15104700	2	AT4G31000		+
Chr4	15242200	15242400	4
Chr4	15391500	15391650	3	AT4G31820		+
Chr4	15518200	15518300	2	AT4G32120		+
Chr4	15569400	15569500	2			+
Chr4	15924900	15925050	3	AT4G33000
Chr4	16175950	16176050	2	AT4G33690
Chr4	16264600	16264750	3	AT4G33930
Chr4	17055850	17056000	3	AT4G36060
Chr4	17080950	17081100	3
Chr4	17204750	17204950	4	AT4G36430		+
Chr4	17262050	17262150	2	AT4G36590	AT4TE83230	+
Chr4	17458500	17458650	3	AT4G37050
Chr4	17475100	17475300	4	AT4G37080
Chr4	17566200	17566300	2	AT4G37340
Chr4	17664450	17664550	2	AT4G37590		+
Chr4	17726250	17726350	2	AT4G37740		+
Chr4	17955600	17955700	2	AT4G38340
Chr4	17955800	17955900	2	AT4G38340
Chr4	17970150	17970300	3	AT4G38370
Chr4	18152050	18152150	2	AT4G38932
Chr4	18224200	18224350	3	AT4G39110;AT4G39120		+
Chr4	18472450	18472550	2
Chr5	12500	12600	2	AT5G01030
Chr5	102500	102650	3	AT5G01250
Chr5	113800	113950	3			+
Chr5	365150	365250	2	AT5G01950
Chr5	401650	401750	2	AT5G02040		+
Chr5	407600	407700	2	AT5G02070		+
Chr5	408050	408150	2	AT5G02070
Chr5	486700	486850	3			+
Chr5	499600	499750	3			+
Chr5	576000	576100	2	AT5G02560
Chr5	595400	595550	3			+
Chr5	699500	699650	3
Chr5	872650	872750	2	AT5G03490		+
Chr5	1569650	1569750	2	AT5G05290
Chr5	1683000	1683100	2	AT5G05630		+
Chr5	1775550	1775650	2	AT5G05900
Chr5	1877300	1877400	2	AT5G06200
Chr5	1885700	1885800	2	AT5G06230		+
Chr5	1972100	1972200	2	AT5G06460
Chr5	2002750	2002850	2	AT5G06550
Chr5	2041450	2041550	2	AT5G06640
Chr5	2506100	2506200	2	AT5G07830
Chr5	2819650	2819750	2	AT5G08670
Chr5	2914200	2914350	3	AT5G09390
Chr5	2971150	2971250	2	AT5G09570	AT5TE10810
Chr5	3059400	3059500	2	AT5G09840
Chr5	3059900	3060050	3	AT5G09840
Chr5	3060600	3060700	2	AT5G09840
Chr5	3200450	3200550	2	AT5G10190
Chr5	3366250	3366400	3	AT5G10650
Chr5	3910600	3910700	2	AT5G12090		+
Chr5	4096500	4096650	3	AT5G12950
Chr5	4358600	4358750	3	AT5G13550		+
Chr5	4439700	4439800	2	AT5G13750
Chr5	4454950	4455050	2
Chr5	4808350	4808500	3	AT5G14870
Chr5	5059500	5059600	2	AT5G15550		+
Chr5	5190250	5190350	2	AT5G15900
Chr5	5267550	5267650	2	AT5G16120
Chr5	5853900	5854050	3	AT5G17730	AT5TE21165	+
Chr5	5856300	5856400	2	AT5G17740		+
Chr5	6683500	6683600	2	AT5G19770		+
Chr5	6761650	6761750	2	AT5G20010
Chr5	6778850	6779000	3	AT5G20060
Chr5	6845450	6845550	2	AT5G20280
Chr5	6858450	6858550	2	AT5G20310
Chr5	6930500	6930600	2	AT5G20490
Chr5	7292550	7292650	2	AT5G22030
Chr5	7437800	7437900	2	AT5G22450
Chr5	7532100	7532200	2	AT5G22640
Chr5	7647750	7647900	3			+
Chr5	7662550	7662650	2	AT5G22910		+
Chr5	7808700	7808800	2	AT5G23200		+
Chr5	7837950	7838100	3	AT5G23260
Chr5	8183650	8183800	3	AT5G24160
Chr5	8285100	8285200	2	AT5G24320
Chr5	8299300	8299500	4	AT5G24340
Chr5	8317650	8317750	2	AT5G24360		+
Chr5	8641300	8641400	2	AT5G25070
Chr5	9062150	9062250	2		AT5TE32785
Chr5	9105650	9105950	6
Chr5	9182050	9182250	4		AT5TE33235
Chr5	9260650	9260750	2		AT5TE33485;AT5TE33490
Chr5	9272050	9272150	2		AT5TE33540	+
Chr5	9351800	9351900	2
Chr5	9533200	9533350	3			+
Chr5	9871100	9871300	4			+
Chr5	9904350	9904500	3	AT5G27890		+
Chr5	10031500	10031650	3	AT5G28030		+
Chr5	10265650	10265750	2		AT5TE37455	+
Chr5	10449800	10449950	3		AT5TE38095	+
Chr5	10653750	10653850	2		AT5TE38780	+
Chr5	10942200	10942350	3	AT5G28920		+
Chr5	10942550	10942700	3	AT5G28920		+
Chr5	11734850	11734950	2
Chr5	12318550	12318700	3		AT5TE43730
Chr5	13589750	13589900	3	AT5G35370		+
Chr5	13627900	13628000	2		AT5TE48460;AT5TE48465	+
Chr5	13922500	13922600	2	AT5G35753		+
Chr5	13932450	13932650	4			+
Chr5	14245350	14245500	3	AT5G36200
Chr5	14246050	14246300	5	AT5G36200		+
Chr5	14549500	14549600	2			+
Chr5	14707000	14707600	12	AT5G37160
Chr5	14715150	14715250	2			+
Chr5	14735750	14735900	3	AT5G37230		+
Chr5	14764650	14764750	2			+
Chr5	14983250	14983400	3	AT5G37720
Chr5	15104600	15104700	2		AT5TE54605	+
Chr5	15136100	15136200	2
Chr5	15200550	15200750	4	AT5G38100
Chr5	15204650	15204750	2			+
Chr5	15284200	15284350	3	AT5G38260
Chr5	15402700	15402800	2
Chr5	15554500	15554600	2	AT5G38840
Chr5	15767000	15767100	2	AT5G39400
Chr5	15801700	15801800	2	AT5G39480		+
Chr5	15806550	15806800	5	AT5G39490
Chr5	15854500	15854700	4	AT5G39600
Chr5	15927600	15927700	2			+
Chr5	16253850	16254000	3	AT5G40595;AT5G40600		+
Chr5	16447950	16448050	2	AT5G41100
Chr5	16476950	16477050	2	AT5G41150
Chr5	16478300	16478400	2	AT5G41160		+
Chr5	16600950	16601050	2	AT5G41490
Chr5	17141950	17142100	3		AT5TE61910	+
Chr5	17452350	17452500	3	AT5G43420		+
Chr5	17557350	17557450	2	AT5G43720
Chr5	17588150	17588250	2	AT5G43760
Chr5	17657400	17657500	2	AT5G43900
Chr5	17660900	17661000	2	AT5G43900
Chr5	17737550	17737650	2	AT5G44070
Chr5	17991100	17991250	3	AT5G44600
Chr5	18147650	18147750	2		AT5TE65375
Chr5	18153050	18153150	2	AT5G44950
Chr5	18232300	18232400	2	AT5G45113
Chr5	18250950	18251100	3	AT5G45140
Chr5	18264850	18264950	2	AT5G45160
Chr5	18273600	18273700	2
Chr5	18567500	18567600	2	AT5G45780		+
Chr5	18776900	18777000	2			+
Chr5	19050450	19050550	2	AT5G46910		+
Chr5	19414050	19414150	2			+
Chr5	19414550	19414650	2
Chr5	19597950	19598100	3	AT5G48360
Chr5	19599750	19599850	2	AT5G48370		+
Chr5	19814050	19814200	3	AT5G48870
Chr5	20076650	20076750	2			+
Chr5	20132600	20132700	2	AT5G49610
Chr5	20163300	20163400	2	AT5G49660		+
Chr5	20524250	20524350	2	AT5G50400
Chr5	20731050	20731200	3	AT5G50950
Chr5	20804450	20804600	3			+
Chr5	20837900	20838000	2	AT5G51270		+
Chr5	21006950	21007050	2	AT5G51710		+
Chr5	21165150	21165350	4			+
Chr5	21432300	21432400	2	AT5G52880
Chr5	21489050	21489150	2	AT5G53010
Chr5	21808950	21809050	2
Chr5	21922250	21922350	2	AT5G54020		+
Chr5	21922500	21922600	2	AT5G54020		+
Chr5	22062500	22062600	2
Chr5	22674050	22674150	2			+
Chr5	22848900	22849150	5	AT5G56410
Chr5	22849300	22849550	5	AT5G56410		+
Chr5	22851650	22851750	2	AT5G56420
Chr5	22857050	22857250	4	AT5G56440		+
Chr5	22883000	22883100	2	AT5G56510		+
Chr5	22893300	22893400	2	AT5G56540		+
Chr5	22918550	22918650	2	AT5G56620
Chr5	23011500	23011600	2	AT5G56890		+
Chr5	23083550	23083700	3	AT5G57035		+
Chr5	23182500	23182600	2	AT5G57210		+
Chr5	23246050	23246150	2	AT5G57370
Chr5	23300900	23301000	2	AT5G57530
Chr5	23315200	23315350	3	AT5G57580		+
Chr5	23549450	23549550	2	AT5G58190;AT5G58200
Chr5	23601050	23601200	3	AT5G58390
Chr5	23959250	23959350	2	AT5G59400
Chr5	24018900	24019600	14			+
Chr5	24024500	24024600	2			+
Chr5	24054050	24054200	3	AT5G59700
Chr5	24115250	24115350	2
Chr5	24183750	24183850	2	AT5G60050
Chr5	24198150	24198250	2	AT5G60100
Chr5	24349550	24349700	3	AT5G60570		+
Chr5	24424100	24424200	2	AT5G60730
Chr5	24473650	24473750	2	AT5G60840
Chr5	24812200	24812350	3	AT5G61740
Chr5	25199500	25199600	2	AT5G62730
Chr5	25199700	25199800	2	AT5G62730
Chr5	25210700	25210800	2	AT5G62770
Chr5	25373800	25373900	2	AT5G63310
Chr5	25500350	25500500	3	AT5G63710
Chr5	25563050	25563200	3	AT5G63870
Chr5	25574500	25574600	2	AT5G63920
Chr5	25641500	25641650	3	AT5G64070
Chr5	26146600	26146700	2			+
Chr5	26204450	26204550	2	AT5G65570
Chr5	26306750	26306850	2	AT5G65750
Chr5	26436950	26437050	2	AT5G66130
Chr5	26453600	26453700	2	AT5G66200
Chr5	26456800	26456950	3	AT5G66210		+
Chr5	26615750	26615850	2	AT5G66675
Chr5	26712300	26712400	2	AT5G66880		+
Chr5	26715350	26715500	3	AT5G66900		+
Chr5	26821300	26821400	2	AT5G67220
Chr5	26865900	26866000	2	AT5G67340		+
Chr5	26947750	26947850	2	AT5G67550

## Sheet: Hyper in brp1
Hypermethylated regions in brp1-1.
chromosome	start	end	DMPs_num	Gene	TE	overlap with ros1-4
Chr1	290600	290700	2	AT1G01790		+
Chr1	338800	338900	2	AT1G01970
Chr1	441850	441950	2	AT1G02260
Chr1	532200	532350	3	AT1G02530
Chr1	532850	532950	2	AT1G02530
Chr1	1061750	1061950	4	AT1G04110		+
Chr1	1480400	1480500	2			+
Chr1	1507700	1507800	2	AT1G05200
Chr1	1592100	1592300	4			+
Chr1	1808450	1808550	2	AT1G05960		+
Chr1	2313900	2314050	3	AT1G07530
Chr1	2314300	2314450	3	AT1G07530
Chr1	2380200	2380300	2	AT1G07700
Chr1	2380400	2380500	2	AT1G07700
Chr1	2404400	2404500	2	AT1G07750
Chr1	2415100	2415200	2		AT1TE07880	+
Chr1	2582800	2582900	2	AT1G08220
Chr1	3114150	3114300	3	AT1G09620
Chr1	3327000	3327100	2	AT1G10150
Chr1	3340700	3340950	5	AT1G10180		+
Chr1	3537700	3537850	3	AT1G10670
Chr1	4677650	4677850	4	AT1G13640		+
Chr1	4830350	4830450	2	AT1G14110		+
Chr1	4838200	4838300	2	AT1G14140
Chr1	5062700	5062850	3	AT1G14710		+
Chr1	5598100	5598200	2	AT1G16370
Chr1	5699850	5699950	2			+
Chr1	6154700	6154800	2	AT1G17890
Chr1	6857350	6857450	2	AT1G19835
Chr1	6917050	6917150	2	AT1G19930		+
Chr1	6936850	6936950	2	AT1G20000
Chr1	6992550	6992650	2	AT1G20160
Chr1	7127000	7127100	2	AT1G20575
Chr1	7376300	7376400	2	AT1G21070
Chr1	7435800	7435900	2	AT1G21240		+
Chr1	7558800	7558900	2	AT1G21580
Chr1	7755300	7755400	2	AT1G22020
Chr1	7913650	7913800	3	AT1G22410
Chr1	8224050	8224150	2	AT1G23190
Chr1	9084350	9084500	3	AT1G26250
Chr1	9084600	9084800	4	AT1G26250		+
Chr1	9127050	9127500	9	AT1G26380		+
Chr1	9362600	9362750	3
Chr1	9456050	9456150	2	AT1G27210		+
Chr1	9710300	9710400	2	AT1G27880		+
Chr1	9720000	9720100	2	AT1G27900
Chr1	9756800	9756900	2	AT1G28000	AT1TE31410	+
Chr1	9907200	9907350	3	AT1G28306		+
Chr1	10284450	10284600	3	AT1G29380
Chr1	10512700	10512800	2
Chr1	10539300	10539450	3	AT1G30040
Chr1	10545300	10545400	2	AT1G30060		+
Chr1	10783600	10783700	2	AT1G30470
Chr1	11178750	11178850	2		AT1TE36130
Chr1	11269150	11269250	2	AT1G31480
Chr1	11295900	11296000	2	AT1G31550
Chr1	11434350	11434450	2	AT1G31860		+
Chr1	11489000	11489100	2	AT1G31990		+
Chr1	11564500	11564850	7	AT1G32140
Chr1	11689400	11689500	2	AT1G32400
Chr1	11915500	11915650	3		AT1TE38580
Chr1	12148950	12149100	3	AT1G33480		+
Chr1	12312450	12312550	2	AT1G33900
Chr1	12418900	12419000	2	AT1G34110
Chr1	12515550	12515700	3	AT1G34315
Chr1	12576100	12576200	2			+
Chr1	12940200	12940300	2
Chr1	13018900	13019050	3	AT1G35400
Chr1	13130450	13130550	2			+
Chr1	13477750	13477850	2			+
Chr1	15083150	15083300	3	AT1G40104
Chr1	15083700	15083800	2	AT1G40104
Chr1	16398050	16398200	3	AT1G43560		+
Chr1	16566900	16567000	2	AT1G43780
Chr1	16762100	16762200	2	AT1G44090
Chr1	16781250	16781400	3	AT1G44120;AT1G44125
Chr1	16941650	16941750	2	AT1G44835		+
Chr1	17015000	17015100	2	AT1G45010
Chr1	17412100	17412250	3		AT1TE57695
Chr1	17511000	17511100	2			+
Chr1	17592300	17592400	2			+
Chr1	17891050	17891150	2	AT1G48410
Chr1	17959500	17959650	3	AT1G48580
Chr1	18514200	18514500	6	AT1G49990		+
Chr1	18514700	18514850	3	AT1G49990
Chr1	18659950	18660100	3	AT1G50370
Chr1	18878000	18878100	2	AT1G50940
Chr1	19033200	19033300	2	AT1G51340
Chr1	19201100	19201200	2	AT1G51760
Chr1	19226750	19226850	2			+
Chr1	19609750	19609850	2	AT1G52640
Chr1	19705950	19706050	2		AT1TE65120
Chr1	19839200	19839350	3	AT1G53190
Chr1	19963500	19963600	2	AT1G53480;AT1G53490
Chr1	20305950	20306050	2	AT1G54390		+
Chr1	20369750	20369850	2	AT1G54550
Chr1	20370400	20370650	5	AT1G54550		+
Chr1	20422800	20423050	5	AT1G54720	AT1TE67445	+
Chr1	20524850	20524950	2			+
Chr1	20618650	20618750	2	AT1G55270		+
Chr1	20628400	20628550	3	AT1G55300
Chr1	20675650	20675750	2	AT1G55370		+
Chr1	20698600	20698700	2	AT1G55430
Chr1	20804850	20804950	2	AT1G55680		+
Chr1	21019100	21019200	2		AT1TE69400	+
Chr1	21589250	21589350	2	AT1G58250
Chr1	21849300	21849450	3	AT1G59453		+
Chr1	21933050	21933250	4	AT1G59680		+
Chr1	21933750	21933850	2	AT1G59680		+
Chr1	21982800	21982900	2	AT1G59750
Chr1	22261450	22261650	4			+
Chr1	22331650	22331750	2	AT1G60620		+
Chr1	22553450	22553550	2	AT1G61180		+
Chr1	22702650	22702750	2	AT1G61540
Chr1	23004550	23004650	2	AT1G62270		+
Chr1	23026350	23026450	2
Chr1	23049250	23049350	2	AT1G62330
Chr1	23086200	23086350	3	AT1G62390
Chr1	23209350	23209450	2	AT1G62680
Chr1	23233750	23233950	4	AT1G62750
Chr1	23509750	23509900	3		AT1TE77410	+
Chr1	23533200	23533300	2	AT1G63450
Chr1	23755450	23755550	2			+
Chr1	23782100	23782200	2	AT1G64070		+
Chr1	23831400	23831500	2	AT1G64210		+
Chr1	23862400	23862500	2			+
Chr1	23960650	23960750	2	AT1G64530		+
Chr1	24018500	24018600	2	AT1G64625
Chr1	24092200	24092350	3	AT1G64830		+
Chr1	24320150	24320250	2	AT1G65470		+
Chr1	24338850	24338950	2			+
Chr1	24447400	24447500	2		AT1TE80300
Chr1	24556900	24557000	2	AT1G65960		+
Chr1	24571900	24572100	4	AT1G65990
Chr1	24572600	24572750	3	AT1G65990
Chr1	24666850	24666950	2	AT1G66210		+
Chr1	24667100	24667250	3	AT1G66210
Chr1	24714450	24714650	4	AT1G66290
Chr1	24714850	24714950	2			+
Chr1	24717900	24718050	3	AT1G66300		+
Chr1	24728400	24728550	3	AT1G66320		+
Chr1	24773950	24774050	2		AT1TE81365
Chr1	24826100	24826200	2	AT1G66540
Chr1	24836900	24837000	2	AT1G66570
Chr1	24885150	24885250	2	AT1G66730
Chr1	24985800	24985950	3	AT1G66960
Chr1	24993350	24993450	2	AT1G66970
Chr1	25326200	25326300	2	AT1G67570		+
Chr1	25344250	25344450	4	AT1G67630	AT1TE83185	+
Chr1	25595700	25595850	3			+
Chr1	25735450	25735550	2	AT1G68560
Chr1	25882400	25882500	2	AT1G68845
Chr1	26361350	26361500	3	AT1G69990		+
Chr1	26599050	26599150	2	AT1G70550
Chr1	26713850	26714000	3	AT1G70840
Chr1	26754750	26754850	2	AT1G70950
Chr1	27032550	27032650	2	AT1G71870		+
Chr1	27098800	27098950	3	AT1G71980
Chr1	27392650	27392750	2	AT1G72770
Chr1	27539950	27540100	3	AT1G73220
Chr1	28359800	28359950	3	AT1G75530
Chr1	28404350	28404450	2	AT1G75640
Chr1	28470300	28470500	4			+
Chr1	28478350	28478500	3	AT1G75850
Chr1	28499800	28499900	2	AT1G75900
Chr1	28910900	28911100	4	AT1G76950
Chr1	28934700	28934800	2	AT1G76990
Chr1	29269200	29269300	2	AT1G77840
Chr1	29554700	29554800	2	AT1G78580
Chr1	29775200	29775350	3	AT1G79150		+
Chr1	29796400	29796500	2	AT1G79210		+
Chr1	29885750	29885850	2	AT1G79440
Chr1	29908650	29908750	2	AT1G79500;AT1G79510
Chr1	30274350	30274500	3	AT1G80510
Chr2	1350	1550	4	AT2G01008		+
Chr2	1900	2100	4	AT2G01008		+
Chr2	10250	10350	2			+
Chr2	272050	272150	2	AT2G01600
Chr2	585950	586050	2	AT2G02220
Chr2	888850	888950	2		AT2TE03975	+
Chr2	971450	971550	2	AT2G03220
Chr2	1062000	1062100	2	AT2G03500
Chr2	1120150	1120250	2	AT2G03670		+
Chr2	1945250	1945350	2			+
Chr2	1958500	1958600	2	AT2G05360		+
Chr2	2013200	2013400	4		AT2TE09225;AT2TE09230;AT2TE09235	+
Chr2	2257050	2257150	2	AT2G05900
Chr2	2307650	2307750	2		AT2TE10625
Chr2	2315400	2315500	2		AT2TE10680
Chr2	2620700	2621250	11			+
Chr2	2908300	2908450	3
Chr2	2908600	2908700	2	AT2G07020		+
Chr2	3167750	3167850	2			+
Chr2	3319850	3319950	2			+
Chr2	3407600	3407700	2	AT2G07714		+
Chr2	3411250	3411350	2	AT2G07715		+
Chr2	3423350	3423450	2			+
Chr2	3476100	3476200	2	AT2G07827;AT2G07830
Chr2	3621050	3621150	2	AT2G08986
Chr2	3623350	3623500	3	AT2G08986
Chr2	3627200	3627350	3
Chr2	4212150	4212250	2
Chr2	4226700	4226800	2		AT2TE17845
Chr2	4447050	4447150	2		AT2TE18670
Chr2	4661450	4661600	3	AT2G11626
Chr2	4746500	4746600	2	AT2G11810
Chr2	4872600	4872700	2			+
Chr2	5838700	5838850	3
Chr2	5839600	5839700	2
Chr2	5872300	5872500	4		AT2TE23920	+
Chr2	6031150	6031300	3		AT2TE24530;AT2TE24525
Chr2	6109650	6109750	2
Chr2	6506550	6506700	3		AT2TE26600
Chr2	6777700	6777800	2	AT2G15530
Chr2	6851800	6851900	2	AT2G15730
Chr2	7081500	7081600	2
Chr2	7184550	7184800	5	AT2G16575;AT2G16580		+
Chr2	7184900	7185050	3	AT2G16575;AT2G16580		+
Chr2	7633000	7633200	4			+
Chr2	7633350	7633450	2			+
Chr2	7860950	7861050	2			+
Chr2	8041550	8041650	2			+
Chr2	8120000	8120100	2	AT2G18730
Chr2	8251750	8251900	3	AT2G19045
Chr2	8335650	8335750	2	AT2G19210
Chr2	8767100	8767250	3	AT2G20320		+
Chr2	8845500	8845600	2	AT2G20540		+
Chr2	9026600	9026750	3	AT2G21040	AT2TE38095	+
Chr2	9323400	9323650	5			+
Chr2	9595950	9596050	2
Chr2	9798350	9798500	3		AT2TE41860;AT2TE41865
Chr2	9965450	9965550	2
Chr2	9999050	9999200	3	AT2G23460;AT2G23470
Chr2	10078450	10078600	3	AT2G23700		+
Chr2	10291600	10291800	4	AT2G24205		+
Chr2	10492050	10492150	2
Chr2	10658600	10658700	2	AT2G25050
Chr2	10686850	10687000	3
Chr2	10732950	10733100	3			+
Chr2	10909350	10909550	4	AT2G25630		+
Chr2	10917300	10917450	3	AT2G25660
Chr2	11008400	11008500	2	AT2G25800
Chr2	11166900	11167000	2	AT2G26230
Chr2	11216100	11216200	2	AT2G26340
Chr2	11641450	11641550	2		AT2TE50550
Chr2	11812900	11813050	3			+
Chr2	11894500	11894650	3			+
Chr2	12455250	12455400	3	AT2G28990
Chr2	12472900	12473000	2	AT2G29040		+
Chr2	12494950	12495050	2	AT2G29090
Chr2	12735250	12735350	2	AT2G29850
Chr2	13318650	13318800	3	AT2G31240
Chr2	13752800	13752900	2	AT2G32400
Chr2	13900450	13900550	2	AT2G32780
Chr2	14729300	14729450	3	AT2G34920
Chr2	14906700	14907650	19			+
Chr2	14916800	14916900	2	AT2G35510
Chr2	15002650	15002800	3	AT2G35690
Chr2	15303100	15303200	2	AT2G36480
Chr2	15343500	15343600	2	AT2G36590
Chr2	15389750	15389850	2	AT2G36710
Chr2	15431400	15431550	3	AT2G36810
Chr2	15909150	15909250	2	AT2G38010
Chr2	16116600	16116700	2			+
Chr2	16684050	16684200	3	AT2G39970
Chr2	16794150	16794450	6	AT2G40210	AT2TE75550
Chr2	17303050	17303150	2	AT2G41490
Chr2	17458550	17458650	2	AT2G41835
Chr2	17497050	17497250	4	AT2G41910
Chr2	17602550	17602650	2	AT2G42260
Chr2	17713800	17713950	3	AT2G42550
Chr2	17988450	17988550	2	AT2G43270		+
Chr2	18173750	18173900	3	AT2G43880		+
Chr2	18239600	18239700	2	AT2G44090		+
Chr2	18329500	18329600	2	AT2G44410
Chr2	18527950	18528150	4	AT2G44925		+
Chr2	18578350	18578450	2	AT2G45040
Chr2	18596150	18596250	2	AT2G45100
Chr2	18777300	18777400	2	AT2G45560		+
Chr2	18795550	18795650	2	AT2G45620
Chr2	19115900	19116000	2	AT2G46560
Chr2	19123500	19123650	3	AT2G46560
Chr3	350	450	2		AT3TE00010	+
Chr3	277550	277700	3	AT3G01770		+
Chr3	438450	438550	2	AT3G02260
Chr3	609350	609450	2	AT3G02810
Chr3	723500	723600	2	AT3G03130
Chr3	1122650	1122750	2	AT3G04250		+
Chr3	1210500	1210750	5			+
Chr3	1349400	1349500	2	AT3G04900
Chr3	1410850	1410950	2	AT3G05050
Chr3	1560500	1560700	4	AT3G05410	AT3TE06550	+
Chr3	1637000	1637100	2	AT3G05630		+
Chr3	1712000	1712100	2	AT3G05770		+
Chr3	1962600	1962700	2			+
Chr3	2460700	2460850	3	AT3G07700
Chr3	2468750	2468900	3	AT3G07730
Chr3	2587750	2587850	2	AT3G08530
Chr3	2800200	2800350	3	AT3G09130
Chr3	2856550	2856650	2	AT3G09290		+
Chr3	2950450	2950550	2	AT3G09620
Chr3	2968200	2968300	2	AT3G09670		+
Chr3	2993050	2993150	2	AT3G09760
Chr3	3022400	3022500	2	AT3G09840		+
Chr3	3211250	3211350	2	AT3G10350;AT3G10360
Chr3	3728500	3728600	2	AT3G11810
Chr3	3800900	3801000	2	AT3G11964		+
Chr3	3855650	3855750	2	AT3G12100
Chr3	3860650	3860800	3	AT3G12120		+
Chr3	3943650	3943750	2	AT3G12390		+
Chr3	4276550	4276650	2		AT3TE18035;AT3TE18040
Chr3	4552750	4552900	3
Chr3	4646700	4646900	4	AT3G14030		+
Chr3	4704300	4704400	2	AT3G14172
Chr3	4707500	4707600	2	AT3G14180
Chr3	4992950	4993050	2	AT3G14840		+
Chr3	5366700	5366850	3	AT3G15880
Chr3	5510950	5511100	3	AT3G16260
Chr3	5750750	5750850	2	AT3G16850
Chr3	5915450	5915600	3	AT3G17320		+
Chr3	5986700	5987100	8	AT3G17500
Chr3	6729550	6729750	4	AT3G19410	AT3TE28255	+
Chr3	6915700	6915800	2	AT3G19890		+
Chr3	6916000	6916100	2	AT3G19890		+
Chr3	7075450	7075600	3	AT3G20290
Chr3	7232150	7232350	4	AT3G20690		+
Chr3	7232550	7232700	3	AT3G20690
Chr3	7236050	7236150	2
Chr3	7419950	7420050	2	AT3G21170		+
Chr3	7679650	7679850	4			+
Chr3	7742700	7742800	2	AT3G21970
Chr3	7745200	7745500	6	AT3G21980		+
Chr3	7881000	7881100	2
Chr3	7949650	7949750	2	AT3G22421
Chr3	7950000	7950350	7	AT3G22421		+
Chr3	8029700	8029850	3	AT3G22720		+
Chr3	8047800	8047900	2	AT3G22770		+
Chr3	8048000	8048200	4	AT3G22770		+
Chr3	8048300	8048500	4	AT3G22770		+
Chr3	8162850	8163000	3	AT3G22980	AT3TE34225
Chr3	8470050	8470150	2	AT3G23590
Chr3	8859100	8859200	2			+
Chr3	8969800	8969900	2	AT3G24580
Chr3	9140350	9140500	3	AT3G25090
Chr3	9242250	9242550	6	AT3G25490		+
Chr3	9323300	9323400	2			+
Chr3	9482350	9482450	2	AT3G25900		+
Chr3	9515000	9515100	2	AT3G26020		+
Chr3	9520450	9520600	3	AT3G26040
Chr3	9613100	9613200	2	AT3G26250		+
Chr3	9670500	9670600	2	AT3G26410
Chr3	9710450	9710550	2	AT3G26510
Chr3	9851450	9851550	2	AT3G26782
Chr3	10054700	10054800	2	AT3G27230
Chr3	10092400	10092500	2	AT3G27320
Chr3	10703800	10703900	2	AT3G28550
Chr3	10718350	10718450	2	AT3G28590	AT3TE44545	+
Chr3	10741850	10741950	2		AT3TE44630	+
Chr3	10807600	10807800	4	AT3G28780		+
Chr3	11023850	11024000	3		AT3TE45830	+
Chr3	11360050	11360200	3	AT3G29560	AT3TE47295	+
Chr3	11509400	11509750	7			+
Chr3	11510050	11510300	5			+
Chr3	11625150	11625300	3			+
Chr3	11720700	11720900	4	AT3G29800
Chr3	12201400	12201550	3			+
Chr3	12234600	12234700	2
Chr3	12474150	12474300	3
Chr3	12664350	12664500	3		AT3TE52110	+
Chr3	12664650	12664750	2		AT3TE52110	+
Chr3	12968050	12968150	2		AT3TE53170
Chr3	13590250	13590850	12
Chr3	13591450	13592100	13
Chr3	13592200	13592400	4
Chr3	14069050	14069200	3		AT3TE57655;AT3TE57670
Chr3	14193550	14193650	2
Chr3	14193800	14194050	5			+
Chr3	14194400	14194550	3			+
Chr3	14195300	14195550	5
Chr3	14195850	14196000	3	AT3G41761;AT3G41762		+
Chr3	14199900	14200000	2	AT3G41979		+
Chr3	14204250	14204500	5			+
Chr3	14204800	14204900	2			+
Chr3	14885550	14885700	3		AT3TE60720
Chr3	15048700	15048800	2		AT3TE61315	+
Chr3	15170850	15171000	3
Chr3	15436300	15436450	3			+
Chr3	15503350	15503500	3	AT3G43580
Chr3	15600500	15600600	2		AT3TE63065	+
Chr3	15661650	15661750	2	AT3G43800		+
Chr3	15863150	15863250	2			+
Chr3	16126950	16127050	2	AT3G44540
Chr3	16158350	16158550	4	AT3G44570	AT3TE65465	+
Chr3	16362300	16362400	2	AT3G44820
Chr3	16688950	16689050	2	AT3G45500		+
Chr3	16748550	16748650	2	AT3G45630
Chr3	17025950	17026050	2
Chr3	17038200	17038300	2	AT3G46350
Chr3	17128800	17128950	3	AT3G46520
Chr3	17220950	17221100	3	AT3G46750
Chr3	17242000	17242100	2	AT3G46820
Chr3	17329250	17329350	2	AT3G47050
Chr3	17408700	17408800	2		AT3TE70590
Chr3	17534050	17534150	2	AT3G47580
Chr3	17668400	17668600	4	AT3G47890		+
Chr3	17722850	17722950	2	AT3G48010
Chr3	17853500	17853600	2	AT3G48220
Chr3	17940300	17940450	3	AT3G48430
Chr3	18008450	18008550	2	AT3G48580
Chr3	18378500	18378650	3	AT3G49590
Chr3	18498350	18498450	2	AT3G49880
Chr3	18528450	18528550	2	AT3G49970
Chr3	18585150	18585250	2	AT3G50120	AT3TE75405	+
Chr3	18591000	18591100	2	AT3G50130
Chr3	18703100	18703200	2	AT3G50390
Chr3	18779800	18779900	2	AT3G50610
Chr3	19054950	19055100	3	AT3G51330
Chr3	19095000	19095100	2	AT3G51460
Chr3	19357700	19357800	2			+
Chr3	19374600	19374700	2	AT3G52240
Chr3	19576800	19576900	2	AT3G52820
Chr3	19612450	19612750	6
Chr3	19701100	19701200	2			+
Chr3	19764850	19764950	2	AT3G53305
Chr3	19902500	19902600	2	AT3G53700
Chr3	19933600	19933700	2	AT3G53810
Chr3	20127900	20128100	4			+
Chr3	20248750	20248850	2	AT3G54700		+
Chr3	20746700	20746800	2	AT3G55930
Chr3	20918300	20918450	3	AT3G56408;AT3G56410
Chr3	21254150	21254250	2	AT3G57420
Chr3	21385550	21385650	2	AT3G57700;AT3G57710
Chr3	21943150	21943250	2
Chr3	21985300	21985400	2	AT3G59490
Chr3	22088250	22088350	2	AT3G59780
Chr3	22173950	22174050	2			+
Chr3	22476700	22476800	2			+
Chr3	22505550	22505650	2	AT3G60920
Chr3	22548900	22549150	5	AT3G60961	AT3TE91870
Chr3	22756150	22756300	3	AT3G61480
Chr3	22767000	22767850	17		AT3TE92795;AT3TE92800;AT3TE92805	+
Chr3	22942450	22942550	2	AT3G61960
Chr3	23055400	23055500	2	AT3G62300		+
Chr3	23245000	23245100	2	AT3G62880
Chr4	179600	179750	3
Chr4	179850	179950	2
Chr4	374350	374450	2	AT4G00890
Chr4	528850	528950	2	AT4G01260		+
Chr4	732450	732550	2	AT4G01700
Chr4	839100	839200	2	AT4G01930
Chr4	942600	942700	2	AT4G02120		+
Chr4	1968000	1968100	2		AT4TE09445;AT4TE09450	+
Chr4	2325750	2325850	2	AT4G04610
Chr4	2429000	2429200	4	AT4G04770		+
Chr4	2651000	2651150	3	AT4G05140		+
Chr4	2721050	2721200	3	AT4G05330		+
Chr4	3666100	3666250	3	AT4G06599		+
Chr4	3950800	3950900	2
Chr4	3951400	3951550	3
Chr4	5197400	5197500	2	AT4G08250
Chr4	5436750	5436850	2			+
Chr4	5773650	5773750	2			+
Chr4	5806000	5806100	2	AT4G09080		+
Chr4	5984300	5984450	3	AT4G09450
Chr4	6014450	6014650	4
Chr4	6213800	6213950	3
Chr4	6414150	6414250	2		AT4TE27360
Chr4	6481900	6482000	2			+
Chr4	6594600	6594800	4			+
Chr4	6617950	6618150	4	AT4G10740
Chr4	6618300	6618400	2	AT4G10740
Chr4	6620950	6621100	3	AT4G10760
Chr4	7634300	7634400	2			+
Chr4	7737850	7737950	2		AT4TE33920
Chr4	7909050	7909150	2
Chr4	7975600	7975750	3	AT4G13750
Chr4	8033350	8033500	3	AT4G13890
Chr4	8098500	8098650	3	AT4G14030		+
Chr4	8106800	8106900	2			+
Chr4	8112500	8112600	2	AT4G14070
Chr4	8246050	8246150	2	AT4G14330
Chr4	8509000	8509100	2	AT4G14820		+
Chr4	8771650	8771800	3	AT4G15360
Chr4	8972500	8972600	2			+
Chr4	9040050	9040150	2	AT4G15940
Chr4	9176900	9177000	2	AT4G16210
Chr4	9370650	9370800	3			+
Chr4	10040000	10040100	2	AT4G18120
Chr4	10091150	10091250	2	AT4G18250
Chr4	10122800	10123000	4	AT4G18310
Chr4	10185050	10185200	3	AT4G18430
Chr4	10703400	10703500	2	AT4G19680		+
Chr4	11098800	11098900	2	AT4G20700
Chr4	11135500	11135700	4	AT4G20790		+
Chr4	11140500	11140700	4	AT4G20800
Chr4	11184550	11184650	2	AT4G20900
Chr4	11328900	11329000	2	AT4G21260
Chr4	11390000	11390150	3	AT4G21380
Chr4	11501650	11501750	2	AT4G21650
Chr4	11666200	11666300	2	AT4G22010
Chr4	11684850	11685050	4	AT4G22050
Chr4	11920400	11920550	3	AT4G22670		+
Chr4	11943550	11943650	2	AT4G22730
Chr4	12074800	12074950	3
Chr4	12205600	12205700	2
Chr4	12271550	12271650	2	AT4G23515	AT4TE57005
Chr4	12660150	12660300	3	AT4G24500
Chr4	13256000	13256100	2	AT4G26160		+
Chr4	13996050	13996150	2	AT4G28230
Chr4	14162400	14162500	2	AT4G28700
Chr4	14588050	14588150	2	AT4G29790
Chr4	14755000	14755100	2	AT4G30160
Chr4	15144400	15144550	3	AT4G31150
Chr4	15146900	15147050	3	AT4G31160
Chr4	15157800	15157950	3	AT4G31180
Chr4	15373550	15373650	2
Chr4	15518200	15518300	2	AT4G32120		+
Chr4	15569400	15569500	2			+
Chr4	15726450	15726600	3	AT4G32605
Chr4	16185150	16185250	2	AT4G33730
Chr4	16296450	16296550	2	AT4G34000
Chr4	16306600	16306700	2	AT4G34040
Chr4	16762300	16762450	3	AT4G35240
Chr4	16777950	16778050	2	AT4G35270
Chr4	16948550	16948650	2	AT4G35780
Chr4	17022300	17022400	2	AT4G35940
Chr4	17204750	17204900	3	AT4G36430		+
Chr4	18124100	18124250	3	AT4G38830
Chr5	35500	35600	2	AT5G01100
Chr5	93500	93600	2	AT5G01230
Chr5	139750	139850	2		AT5TE00480	+
Chr5	470500	470600	2	AT5G02290
Chr5	495800	495900	2	AT5G02350		+
Chr5	595400	595550	3			+
Chr5	838100	838200	2	AT5G03400		+
Chr5	2034700	2034800	2	AT5G06620
Chr5	2041450	2041600	3	AT5G06640
Chr5	2346300	2346400	2	AT5G07410		+
Chr5	2951400	2951500	2	AT5G09480
Chr5	3441150	3441300	3	AT5G10910
Chr5	3711050	3711200	3	AT5G11560
Chr5	3714900	3715100	4			+
Chr5	4224850	4224950	2	AT5G13230		+
Chr5	4655650	4655750	2	AT5G14430
Chr5	4822800	4822900	2	AT5G14900
Chr5	5840700	5840850	3	AT5G17710
Chr5	5852650	5852750	2	AT5G17730		+
Chr5	5856050	5856200	3			+
Chr5	5859050	5859200	3	AT5G17750
Chr5	6019600	6019700	2	AT5G18210;AT5G18220		+
Chr5	6689550	6689650	2	AT5G19790
Chr5	7155450	7155550	2
Chr5	7338100	7338250	3	AT5G22130		+
Chr5	7397800	7397900	2	AT5G22350
Chr5	7833750	7833850	2		AT5TE28350	+
Chr5	7858900	7859050	3	AT5G23350		+
Chr5	8064550	8064650	2	AT5G23900
Chr5	8114900	8115050	3	AT5G24010
Chr5	8126750	8126850	2	AT5G24040
Chr5	8191950	8192050	2		AT5TE29630
Chr5	8317650	8317750	2	AT5G24360		+
Chr5	8357100	8357250	3	AT5G24470		+
Chr5	8495100	8495200	2	AT5G24760
Chr5	8780450	8780550	2	AT5G25300
Chr5	8876950	8877050	2	AT5G25490
Chr5	9129200	9129350	3		AT5TE33000
Chr5	9139300	9139400	2	AT5G26150
Chr5	9211050	9211150	2		AT5TE33310;AT5TE33315	+
Chr5	9271700	9271800	2			+
Chr5	9615650	9615750	2
Chr5	9693800	9693950	3	AT5G27460
Chr5	9871100	9871200	2			+
Chr5	9879600	9879700	2	AT5G27870
Chr5	10268500	10268600	2		AT5TE37480;AT5TE37485	+
Chr5	10673500	10673600	2		AT5TE38845	+
Chr5	10806700	10806850	3
Chr5	10942200	10942350	3	AT5G28920		+
Chr5	10942550	10942700	3	AT5G28920		+
Chr5	11734550	11734700	3
Chr5	11734850	11734950	2
Chr5	12682500	12682600	2
Chr5	13367200	13367350	3		AT5TE47360	+
Chr5	13462250	13462450	4	AT5G35200
Chr5	13557350	13557450	2		AT5TE48150
Chr5	13627950	13628100	3		AT5TE48465	+
Chr5	13807850	13808050	4		AT5TE49170	+
Chr5	13914600	13914700	2	AT5G35750
Chr5	13922500	13922600	2	AT5G35753		+
Chr5	14088650	14089750	22			+
Chr5	14089850	14089950	2
Chr5	14245350	14245650	6	AT5G36200
Chr5	14245750	14245850	2	AT5G36200
Chr5	14246150	14246300	3	AT5G36200		+
Chr5	14273100	14273250	3	AT5G36228		+
Chr5	14706700	14707500	16	AT5G37160
Chr5	14715150	14715250	2			+
Chr5	14750600	14750750	3	AT5G37250
Chr5	14758300	14758450	3	AT5G37270
Chr5	14843150	14843250	2	AT5G37430
Chr5	15098350	15098550	4
Chr5	15166650	15166750	2	AT5G38020	AT5TE54885	+
Chr5	15204500	15204600	2			+
Chr5	15348100	15348200	2	AT5G38380		+
Chr5	15416200	15416300	2	AT5G38500
Chr5	15467400	15467500	2	AT5G38630
Chr5	15618150	15618350	4	AT5G39020
Chr5	15892450	15892600	3		AT5TE57390
Chr5	16043200	16043300	2	AT5G40090		+
Chr5	16253850	16254000	3	AT5G40595;AT5G40600		+
Chr5	16600650	16600800	3	AT5G41490
Chr5	16602700	16602800	2			+
Chr5	16604150	16604250	2	AT5G41500
Chr5	16698600	16698750	3	AT5G41750	AT5TE60280	+
Chr5	16802900	16803000	2	AT5G42010		+
Chr5	16916700	16916850	3	AT5G42310
Chr5	17424800	17424900	2	AT5G43390
Chr5	17520200	17520300	2	AT5G43610
Chr5	17814950	17815050	2	AT5G44230
Chr5	17826900	17827000	2
Chr5	17842700	17842800	2	AT5G44290
Chr5	17859450	17859550	2	AT5G44340
Chr5	18447700	18447900	4	AT5G45510
Chr5	18454750	18454850	2	AT5G45530
Chr5	18470450	18470550	2	AT5G45560
Chr5	18544000	18544100	2	AT5G45720
Chr5	18776900	18777000	2			+
Chr5	19050450	19050550	2	AT5G46910		+
Chr5	19202600	19202700	2	AT5G47310
Chr5	19547750	19547850	2	AT5G48205
Chr5	19549250	19549400	3		AT5TE70340	+
Chr5	19795850	19795950	2		AT5TE71235;AT5TE71240
Chr5	20076650	20076750	2			+
Chr5	20163300	20163400	2	AT5G49660		+
Chr5	20480850	20480950	2	AT5G50320
Chr5	20531700	20531800	2	AT5G50420
Chr5	20804550	20804650	2			+
Chr5	21347900	21348000	2
Chr5	21657500	21657650	3	AT5G53390
Chr5	21663150	21663300	3	AT5G53400
Chr5	21676150	21676250	2
Chr5	21765300	21765400	2	AT5G53580		+
Chr5	21797200	21797300	2	AT5G53670
Chr5	21922250	21922350	2	AT5G54020		+
Chr5	21933950	21934100	3	AT5G54050		+
Chr5	22587000	22587150	3	AT5G55820
Chr5	22849250	22849550	6	AT5G56410		+
Chr5	22849650	22849800	3	AT5G56410
Chr5	23056650	23056750	2	AT5G56980
Chr5	23182500	23182600	2	AT5G57210		+
Chr5	23616900	23617000	2	AT5G58410
Chr5	23620450	23620700	5	AT5G58420
Chr5	23821700	23821800	2	AT5G59010
Chr5	24019400	24019550	3			+
Chr5	24095250	24095350	2	AT5G59800
Chr5	24190800	24190900	2	AT5G60070		+
Chr5	24411750	24411850	2	AT5G60710
Chr5	24451100	24451200	2	AT5G60780
Chr5	24451300	24451400	2	AT5G60780
Chr5	24936100	24936250	3	AT5G62090
Chr5	25213700	25213800	2	AT5G62780
Chr5	25259600	25259700	2
Chr5	25569600	25569700	2	AT5G63900
Chr5	25639950	25640050	2	AT5G64070
Chr5	25659750	25659850	2	AT5G64120
Chr5	25711650	25711750	2	AT5G64280
Chr5	26315300	26315450	3	AT5G65770;AT5G65780
Chr5	26383850	26383950	2	AT5G65950		+
Chr5	26416450	26416550	2	AT5G66052
Chr5	26456900	26457000	2	AT5G66210		+
