# Supplementary material for: The Arabidopsis acetylated histone-binding protein BRAT1 forms a complex with BRP1 and prevents transcriptional silencing
Source: Nat Commun. 2016 Jun 7;7:11715. doi: 10.1038/ncomms11715 (PMC4899616; doi:10.1038/ncomms11715)
Supplement: Supplementary Data 3 — Differentially expressed TEs (log2(fold_change)>1 or < -1, p_value < 0.05) in brat1-1 relative to Col-0 [file ncomms11715-s4.xlsx]

## Sheet: Sheet1
Differentially expressed TEs (log2(fold_change)>1 or <-1, p_value <0.05) in brat1-1 relative to Col-0.
locus	type	RNA-seq						DNA methylation
		Col-0 (FPKM)	brat1-1 (FPKM)	log2(fold_change)	p_value	nrpe1-11 (FPKM)	nrpe1-11brat1-1 (FPKM)	Total C				Total C		CG		CHG		CHH
								WT-1	brat1	brp1	ros1	WT-2	nrpd1	WT-2	nrpd1	WT-2	nrpd1	WT-2	nrpd1
AT1TE34650	LINE/L1	0.0476089	1.32296	4.7964	1.19138e-05	0.0581578	1.65692	0.2703	0.2923	0.2872	0.305	0.3975	0.2841	0.9009	0.8882	0.6029	0.5236	0.1157	0.0457
AT1TE53350	RC/Helitron	0.0544974	0	-1.79769e+308	0.0234283	0.0212295	0	0.1366	0.1213	0.1444	0.1592	0.2101	0.1217	0.8591	0.8145	0.1516	0.076	0.0456	0.0081
AT2TE06390	LTR/Copia	0.102585	0.0306684	-1.742	0.0445647	0.403591	0.135651	0.2638	0.2348	0.2216	0.253	0.3552	0.2099	0.7788	0.6411	0.467	0.4068	0.1758	0.0709
AT2TE11765	LTR/Gypsy	0.29274	0	-1.79769e+308	0.000376924	0	0	0.324	0.3284	0.3198	0.3512	0.5026	0.3724	0.9028	0.8404	0.6623	0.6521	0.2303	0.1534
AT2TE28020	DNA/MuDR	0.282877	0.121163	-1.22322	0.0316358	0.142706	0.0568997	0.3292	0.3078	0.3055	0.3405	0.502	0.3903	0.9067	0.8804	0.6946	0.6638	0.2796	0.2008
AT3TE21700	DNA/Harbinger	0.227879	0.0597987	-1.93008	0.0117754	0.431941	0.0377742	0.287	0.2808	0.2718	0.2958	0.3686	0.253	0.8476	0.7816	0.5513	0.4737	0.2207	0.1176
AT3TE30960	Unassigned	1.20462	0.307971	-1.96772	0.000128558	1.0628	0.401284	0.0025	0.0092	0.0032	0.0029	0.0132	0.0069	0.0128	0.0056	0.0108	0.0056	0.0142	0.0077
AT3TE30965	Unassigned	0.600509	0.108418	-2.46958	0.00890908	0.776209	0.127976	0.0028	0.0027	0.0025	0.0036	0.0085	0.0044	0.0113	0.0052	0.0058	0.0043	0.0086	0.0043
AT3TE51150	DNA/En-Spm	1.2217	0.13081	-3.22335	7.70128e-07	0.0329438	0.0190462	0.1907	0.1417	0.1656	0.2243	0.2775	0.1704	0.8056	0.714	0.3632	0.2312	0.1071	0.0341
AT3TE60310	Unassigned	2.31112	0.0498239	-5.53561	0.000542771	0.0457904	0.0218165	0.3328	0.3339	0.3388	0.3787	0.4233	0.3397	0.9056	0.8861	0.4164	0.4101	0.1121	0.0596
AT3TE63405	DNA/En-Spm	0.201319	0	-1.79769e+308	0.0343364	0.264263	0.0436329	0.212	0.2413	0.1995	0.2266	0.2954	0.1826	0.8543	0.8353	0.277	0.0871	0.1191	0.0278
AT3TE67540	LTR/Gypsy	0.061232	0	-1.79769e+308	0.0354587	0.0107505	0.00676239	0.3081	0.3387	0.3162	0.3537	0.4854	0.3635	0.9113	0.8633	0.5947	0.5812	0.2063	0.1303
AT3TE88640	Unassigned	3.53365	1.72054	-1.0383	0.00109126	3.20705	2.4191	0.0033	0.0023	0.0018	0.0027	0.0162	0.0042	0.0176	0.0071	0.0123	0.0064	0.016	0.0019
AT3TE92795	DNA/MuDR	6.8773	0	-1.79769e+308	4.56872e-11	0	0	0.1147	0.3	0.3208	0.3213	0.5596	0.4353	0.8846	0.8154	0.4682	0.3965	0.2048	0.1175
AT4TE06710	LTR/Copia	0.128378	0.039952	-1.68406	0.0315301	0.0258885	0.033496	0.1849	0.2055	0.1989	0.2258	0.3658	0.284	0.824	0.714	0.3681	0.3835	0.1006	0.0843
AT4TE08850	LTR/Gypsy	0.0757099	0	-1.79769e+308	0.0455435	0.0404444	0.0416476	0.321	0.299	0.2911	0.3338	0.5109	0.3701	0.885	0.828	0.6584	0.6141	0.2065	0.1444
AT4TE32815	LINE/L1	0.759435	0.188252	-2.01226	0.0223732	0.0863162	0.133306	0.0966	0.1521	0.0924	0.2275	0.3664	0.0852	0.7	0.4183	0.4836	0.2589	0.2914	0.0111
AT4TE34430	RC/Helitron	15.7539	7.55709	-1.05981	4.8597e-09	11.8923	3.95775	0.1532	0.1683	0.2239	0.191	0.3111	0.169	0.5979	0.5802	0.3808	0.1627	0.1931	0.0672
AT5TE46175	DNA/MuDR	0.110078	0.0138823	-2.98721	0.00178875	0.0886837	0.000984763	0.3112	0.2919	0.278	0.3061	0.4864	0.3572	0.9011	0.8496	0.6689	0.5839	0.2304	0.137
AT5TE47200	LTR/Gypsy	0.216645	0.00233877	-6.53344	0.000364423	0.00215819	0	0.3061	0.2902	0.2836	0.3161	0.4836	0.3623	0.8785	0.8345	0.5765	0.5564	0.2208	0.147
AT5TE55640	LINE/L1	1.61932	5.75243	1.82878	1.25643e-06	1.76746	6.40727	0.0035	0.002	0.0055	0.0032	0.0103	0.0054	0.01	0.0084	0	0.0084	0.0127	0.0044

## Sheet: Sheet2
Differentially expressed genes (log2(fold_change)>1 or <-1, p_value <0.01) in brat1-1 relative to Col-0.
locus	RNA-seq						Name	Function	DNA methylation
	Col-0 (FPKM)	brat1-1 (FPKM)	log2(fold_change)	p_value	nrpe1-11 (FPKM)	nrpe1-11brat1-1 (FPKM)			Total C				Total C		CG		CHG		CHH
									WT-1	brat1	brp1	ros1	WT-2	nrpd1	WT-2	nrpd1	WT-2	nrpd1	WT-2	nrpd1
AT5G35052	0.0970276	0	-1.79769e+308	0.00241412	0	0	AT5G35052	transposable element gene	0.2081	0.2187	0.1962	0.2087	0.2948	0.2415	0.9104	0.8234	0.4828	0.4441	0.1649	0.1245
AT3G42658	2.31577	0.0486921	-5.57166	0.000508761	0.0526727	0.0230185	SADHU3-2	transposable element gene	0.1456	0.1169	0.1359	0.1618	0.2708	0.1088	0.6275	0.392	0.2986	0.1273	0.1419	0.0183
AT3G06437	1.16312	0.0465057	-4.64445	0.000154297	0.0593551	0.0594999	AT3G06437		0.0147	0.0163	0.0153	0.0221	0.0237	0.0201	0.0874	0.1281	0.0166	0.0047	0.0122	0.0055
AT3G30720	8.43777	0.71423	-3.5624	9.27398e-10	0.343594	0.0913524	QQS	qua-quine starch	0.2597	0.2223	0.2345	0.261	0.3266	0.2418	0.8836	0.847	0.5011	0.4398	0.1432	0.0739
AT5G34790	0.477873	0.067276	-2.82846	0.00124887	0.361431	0.0241431	AT5G34790	transposable element gene	0.1872	0.1598	0.173	0.1885	0.2105	0.1418	0.5994	0.6347	0.1657	0.0583	0.0674	0.0094
AT1G22980	0.797163	0.115432	-2.78783	0.000632628	0.520742	0.0734878	AT1G22980		0.0038	0.0041	0.003	0.0039	0.0075	0.0042	0.0132	0.0082	0.0067	0.0044	0.0073	0.0038
AT5G34800	0.614776	0.102479	-2.58474	0.000371782	0.671971	0.0137611	AT5G34800	transposable element gene	0.3311	0.2717	0.2897	0.3257	0.4733	0.3716	0.8753	0.8311	0.6226	0.5729	0.2241	0.1554
AT3G21020	0.601385	0.105812	-2.50679	0.00807571	0.891595	0.135047	AT3G21020	transposable element gene	0.0019	0.003	0.0038	0.0027	0.0153	0.0062	0.0096	0.005	0.0125	0.0065	0.0179	0.0064
AT5G34795	0.837208	0.174479	-2.26253	0.00109676	0.608489	0	AT5G34795		0.2814	0.2523	0.2473	0.2767	0.3717	0.2842	0.8927	0.8518	0.5198	0.516	0.1778	0.1195
AT5G56370	1.62691	0.347538	-2.22689	3.49386e-06	2.17008	0.876324	AT5G56370	F-box/RNI-like/FBD-like domains-containing protein	0.0036	0.0025	0.0028	0.0044	0.0143	0.0051	0.021	0.0039	0.0149	0.0061	0.0127	0.0051
AT3G21010	1.20578	0.300474	-2.00466	9.88905e-05	1.22037	0.423347	AT3G21010	transposable element gene	0.0019	0.012	0.0043	0.0012	0.0037	0.0022	0.0016	0.0044	0	0.0022	0.0051	0.0017
AT3G17280	1.03767	0.260063	-1.99641	0.00228579	0.764939	0.26402	AT3G17280	F-box and associated interaction domains-containing protein	0.0044	0.0031	0.0025	0.0031	0.0168	0.0026	0.014	0.0036	0.0103	0.0022	0.0194	0.0026
AT4G07820	2.32383	0.619947	-1.90629	0.00154141	2.278	0.35015	AT4G07820	CAP (Cysteine-rich secretory proteins, Antigen 5, and Pathogenesis-related 1 protein) superfamily protein	0.1625	0.1859	0.1671	0.1752	0.2761	0.171	0.8261	0.7401	0.3131	0.2241	0.0607	0.0145
AT3G28840	0.91823	0.260447	-1.81787	0.00175535	1.08648	0.829177	AT3G28840	Protein of unknown function (DUF1216)	0.2579	0.2184	0.1841	0.2375	0.2808	0.1445	0.712	0.7913	0.3877	0.1355	0.1468	0.0079
AT1G05910	10.7209	3.04131	-1.81766	0	9.66307	2.73364	AT1G05910	cell division cycle protein 48-related / CDC48-related	0.002	0.0021	0.0036	0.0095	0.022	0.0021	0.0257	0.002	0.0251	0	0.0209	0.0025
AT5G05060	27.2039	8.06211	-1.75458	0	29.0282	10.6408	AT5G05060	Cystatin/monellin superfamily protein	0.0105	0.0298	0.0196	0.0737	0.0323	0.0176	0.0993	0.0754	0.0057	0.0038	0.0183	0.0057
AT3G57730	2.50791	0.765303	-1.71239	1.12635e-07	2.58737	2.62443	AT3G57730	Protein kinase superfamily protein	0.0096	0.0026	0.0017	0.0043	0.0066	0.0047	0.0029	0.0061	0.0033	0.0046	0.0082	0.0045
AT2G14580	25.5283	7.88126	-1.6956	0	24.047	7.25891	PRB1	basic pathogenesis-related protein 1	0.0285	0.0132	0.0199	0.0185	0.0502	0.0311	0.2686	0.2882	0.0279	0	0.0204	0.0022
AT3G51070	0.548602	0.173468	-1.66109	0.00133287	0.497767	0.182164	AT3G51070	S-adenosyl-L-methionine-dependent methyltransferases superfamily protein	0.0042	0.0027	0.0032	0.0064	0.0108	0.0045	0.0194	0.0021	0.0105	0.0027	0.0103	0.0049
AT3G25740	8.39497	2.84136	-1.56294	2.24265e-14	9.20099	3.08464	MAP1B	methionine aminopeptidase 1C	0.0046	0.0039	0.0028	0.0034	0.0159	0.0063	0.0139	0.0059	0.0163	0.0038	0.0181	0.0073
AT4G00380	3.98884	1.35075	-1.5622	4.79616e-14	3.73269	1.6094	AT4G00380	XH/XS domain-containing protein	0.0045	0.0075	0.0046	0.0195	0.0031	0.003	0.0036	0.001	0	0.0032	0.0034	0.0033
AT3G10150	1.50658	0.512278	-1.55628	0.00109466	0.767876	0.838164	ATPAP16	purple acid phosphatase 16	0.0577	0.0512	0.0504	0.0501	0.0454	0.0446	0.2443	0.3263	0.0134	0.0046	0.0147	0.004
AT3G42725	3.23017	1.133	-1.51146	0.000237004	2.36598	0.838689	AT3G42725	Putative membrane lipoprotein	0.0068	0.0081	0.0084	0.0485	0.008	0.0059	0.0112	0.0061	0.0039	0.006	0.0073	0.0059
AT4G04223	6.69681	2.40632	-1.47664	0.00365641	41.363	29.2269	AT4G04223	other RNA	0.0399	0.0293	0.0389	0.0565	0.1464	0.0102	0.1255	0.0328	0.0972	0.0084	0.1619	0.0058
AT3G51075	1.94318	0.735295	-1.40203	1.58926e-05	2.34017	0.803943	AT3G51075	other RNA	0.0035	0.0058	0.0024	0.0019	0.0064	0.0038	0.0134	0.0012	0.0054	0.0027	0.0052	0.0043
AT2G42390	22.0783	9.08242	-1.28148	0	20.9885	20.5449	AT2G42390	protein kinase C substrate, heavy chain-related	0.0101	0.0026	0.0028	0.0066	0.0133	0.0068	0	0.007	0.0128	0.0066	0.0148	0.0068
AT1G61800	4.82211	2.00311	-1.26742	1.65326e-09	3.119	2.91159	GPT2	glucose-6-phosphate/phosphate translocator 2	0.0045	0.0065	0.0073	0.0031	0.0039	0.0036	0.0058	0.0034	0.0042	0.004	0.0033	0.0037
AT3G29810	2.47295	1.04568	-1.2418	3.25405e-05	1.83659	0.940818	COBL2	COBRA-like protein 2 precursor	0.1566	0.1723	0.1522	0.1854	0.1844	0.0618	0.5107	0.4259	0.0853	0.0045	0.1418	0.0058
AT4G13493	37.9233	16.1751	-1.22931	0.00906866	33.3941	9.9693	MIR850A	MIR850a; miRNA	0.0091	0.0104	0.0105	0.0166	0.0316	0.0269	0.085	0.1294	0.0168	0.0343	0.0265	0.0117
AT4G13495	217.248	93.8587	-1.21078	0	159.876	63.2816	AT4G13495	other RNA	0.0067	0.0043	0.0043	0.006	0	0.003	0	0.0041	0	0	0	0.0031
AT2G30670	2.51527	1.12594	-1.15959	0.00763864	3.20595	1.33549	AT2G30670	NAD(P)-binding Rossmann-fold superfamily protein	0.0024	0.0051	0.0021	0.009	0.0054	0.0011	0.0109	0	0.0061	0	0.0045	0.0014
AT3G29780	11.1031	4.98255	-1.15601	0.000310793	9.54819	3.37611	RALFL27	ralf-like 27	0.0485	0.0292	0.038	0.053	0.1402	0.0442	0.3492	0.2866	0.1231	0.0065	0.0941	0.005
AT2G11810	5.27471	2.43427	-1.1156	6.77904e-09	3.01101	3.09704	MGDC	monogalactosyldiacylglycerol synthase type C	0.0855	0.0493	0.0492	0.0736	0.1653	0.0405	0.4714	0.2705	0.1863	0.0065	0.0767	0.0022
AT2G14520	3.31735	1.53177	-1.11484	1.41994e-05	2.4528	1.70771	AT2G14520	CBS domain-containing protein with a domain of unknown function (DUF21)	0.1035	0.177	0.1077	0.178	0.4026	0.1347	0.5533	0.3654	0.4414	0.0676	0.2885	0.0268
AT1G13650	26.5887	12.3155	-1.11034	1.17644e-11	25.4016	12.9968	AT1G13650		0.1593	0.171	0.2053	0.1778	0.2866	0.1064	0.6031	0.3569	0.2006	0.0882	0.1493	0.0294
AT3G58865	3.54002	1.68069	-1.0747	0.000740611	3.68541	2.55448	SADHU10-1	transposable element gene	0.0084	0.0045	0.0024	0.0091	0.021	0.0073	0.0134	0.0055	0.0118	0.0085	0.0257	0.0076
AT4G16745	1.18866	0.565798	-1.07098	0.00632709	1.19331	0.59694	AT4G16745	Exostosin family protein	0.0019	0.0051	0.0029	0.0088	0.0091	0.0041	0.0084	0.003	0.0039	0.0034	0.0104	0.0044
AT1G52040	21.417	10.2173	-1.06774	0	22.5669	21.9624	MBP1	myrosinase-binding protein 1	0.3361	0.2507	0.2777	0.2944	0.6314	0.0831	0.759	0.3447	0.8155	0.0414	0.5603	0.01
AT4G39740	3.62364	1.74098	-1.05754	0.000122005	4.07521	2.15097	AT4G39740	Thioredoxin superfamily protein	0.005	0.0029	0.0017	0.0048	0.0088	0.0052	0.0063	0.0041	0.0025	0.0082	0.014	0.005
AT5G64110	27.483	13.222	-1.0556	0	36.1779	14.8986	AT5G64110	Peroxidase superfamily protein	0.0022	0.0016	0.0038	0.0056	0.0187	0.0033	0.0125	0.0056	0.0347	0.0061	0.0182	0.0026
AT5G44572	13.8335	27.9791	1.01618	1.55775e-09	17.6697	23.8762	AT5G44572		0.022	0.0188	0.017	0.0392	0.0439	0.0365	0.2152	0.1923	0.014	0.0029	0.0085	0.008
AT1G24147	7.15772	14.5546	1.0239	7.70188e-07	7.48355	12.4113	AT1G24147		0.0018	0.0044	0.0045	0.0038	0.0078	0.0132	0.0071	0.0102	0.0087	0.0104	0.0078	0.0144
AT4G27657	4.90626	10.1638	1.05075	0.000829397	6.39222	9.82938	AT4G27657		0.0049	0.003	0.0048	0.0055	0.0082	0.0061	0.0081	0.0055	0.01	0.0048	0.0078	0.0066
AT1G76780	0.233404	0.507165	1.11963	0.000453682	0.341423	0.442915	AT1G76780	HSP20-like chaperones superfamily protein	0.075	0.0607	0.0664	0.1147	0.1667	0.0258	0.2481	0.1154	0.0706	0.0065	0.17	0.005
AT4G33720	8.65793	18.9277	1.1284	1.45972e-12	20.6314	28.1313	AT4G33720	CAP (Cysteine-rich secretory proteins, Antigen 5, and Pathogenesis-related 1 protein) superfamily protein	0.0031	0.0032	0.0032	0.0048	0.0155	0.0052	0.0132	0.0058	0.0079	0.0035	0.0175	0.0054
AT4G12500	2.08314	4.60622	1.14482	0.000419081	1.83127	4.80363	AT4G12500	Bifunctional inhibitor/lipid-transfer protein/seed storage 2S albumin superfamily protein	0.092	0.087	0.0927	0.0929	0.0793	0.0649	0.4004	0.4438	0.0124	0.0056	0.0115	0.0042
AT2G14560	10.3529	23.2512	1.16727	2.26381e-09	19.4437	21.3978	LURP1	Protein of unknown function (DUF567)	0.0264	0.0109	0.0106	0.0365	0.0237	0.0181	0.0674	0.0997	0.0117	0.0049	0.0185	0.0067
AT5G43620	0.978111	2.25075	1.20234	0.000136732	1.32252	2.28426	AT5G43620	Pre-mRNA cleavage complex II	0.0062	0.009	0.0126	0.0248	0.0128	0.0094	0.0288	0.028	0.0087	0.0057	0.0078	0.0051
AT5G41761	2.19251	5.11556	1.22231	0.00136282	4.4406	5.23994	AT5G41761		0.0049	0.0054	0.0039	0.0006	0.0036	0.0051	0.005	0.0051	0	0.0048	0.0037	0.0052
AT5G54610	3.20355	7.60846	1.24793	1.62328e-11	5.0037	5.41458	ANK	ankyrin	0.0532	0.0343	0.0551	0.0552	0.0776	0.0163	0.1303	0.1035	0.1311	0.0058	0.0533	0.0051
AT3G45860	0.526315	1.25785	1.25697	0.000437772	1.03691	1.02643	CRK4	cysteine-rich RLK (RECEPTOR-like protein kinase) 4	0.0096	0.0123	0.0078	0.0865	0.0287	0.0425	0.093	0.1309	0.0182	0.0601	0.0127	0.0203
AT5G44440	0.380533	0.916964	1.26884	0.00531149	0.39314	0.374214	AT5G44440	FAD-binding Berberine family protein	0.005	0.0075	0.0027	0.0049	0.0082	0.0059	0.008	0.005	0.012	0.0088	0.0077	0.0057
AT1G35230	1.25681	3.03134	1.27019	0.00933975	2.15681	2.52484	AGP5	arabinogalactan protein 5	0.0232	0.0196	0.0195	0.0319	0.0673	0.024	0.1853	0.1135	0.2345	0.0622	0.0091	0.0044
AT4G11890	0.986111	2.44733	1.31138	0.00842531	1.77211	3.12367	AT4G11890	Protein kinase superfamily protein	0.0021	0.0034	0.006	0.0563	0.0196	0.0103	0.0274	0.0407	0.0166	0.0049	0.0187	0.0056
AT5G52760	1.17663	2.93241	1.31743	0.0071003	1.59664	1.88786	AT5G52760	Copper transport protein family	0.004	0.0004	0.0023	0.0207	0.0114	0.0062	0.0152	0.0061	0.0147	0.0032	0.0101	0.0066
AT4G23140	0.357552	0.90803	1.34459	0.00197284	0.66356	1.24143	CRK6	cysteine-rich RLK (RECEPTOR-like protein kinase) 6	0.0051	0.0044	0.0016	0.0023	0.012	0.0038	0.0092	0.004	0.0099	0.0072	0.0132	0.0028
AT5G44568	4.04743	10.3027	1.34795	8.43288e-05	5.92399	8.21862	AT5G44568		0.0049	0.0014	0.0036	0.0025	0.0056	0.0047	0.0054	0.0024	0.0049	0.0031	0.0058	0.0055
AT5G56990	1.3408	3.45722	1.36652	0.000176291	2.09245	3.71246	AT5G56990		0.0025	0.0032	0.0032	0.0043	0.0146	0.0055	0.0132	0.0062	0	0.0084	0.0162	0.0052
AT4G12490	7.87867	20.3949	1.37218	0	6.78609	14.2838	AT4G12490	Bifunctional inhibitor/lipid-transfer protein/seed storage 2S albumin superfamily protein	0.0025	0.0024	0.0024	0.006	0.0071	0.0092	0.0049	0.0079	0.0084	0.0104	0.0072	0.0092
AT1G59860	1.22578	3.28073	1.42032	0.00111108	1.43596	3.14451	AT1G59860	HSP20-like chaperones superfamily protein	0.0033	0.0029	0.0025	0.0026	0.0105	0.0055	0.0176	0.0055	0.0122	0.0036	0.0086	0.0057
AT3G29000	1.20933	3.26019	1.43075	0.00286515	0.995083	3.08433	AT3G29000	Calcium-binding EF-hand family protein	0.0095	0.0012	0.02	0.0044	0.0081	0.0034	0.0038	0	0.0054	0.0012	0.0095	0.0044
AT3G61280	0.488525	1.35088	1.4674	0.00016251	0.965521	1.08237	AT3G61280	Arabidopsis thaliana protein of unknown function (DUF821)	0.0216	0.0218	0.0183	0.028	0.0745	0.0115	0.2504	0.0489	0.0165	0.0052	0.0219	0.0055
AT2G26560	1.57252	4.38676	1.48008	1.23249e-09	2.33238	3.32955	PLA	phospholipase A 2A	0.0032	0.0019	0.0028	0.0026	0.0105	0.007	0.0058	0.0038	0.0034	0.0027	0.012	0.0079
AT1G53940	0.335117	0.950898	1.50462	0.00739618	0.494978	1.32842	GLIP2	GDSL-motif lipase 2	0.0016	0.0042	0.0052	0.0029	0.0104	0.0066	0.0169	0.0076	0.0089	0.0049	0.0094	0.0069
AT3G01345	0.250965	0.73925	1.55857	0.00656661	0.193338	0.248958	AT3G01345	Expressed protein	0.0039	0.0046	0.0043	0.004	0.0109	0.0072	0.01	0.0261	0.0102	0.0026	0.0113	0.004
AT5G65080	0.517211	1.55073	1.58412	0.00367422	1.62391	1.2562	AGL68	K-box region and MADS-box transcription factor family protein	0.0041	0.003	0.0054	0.0031	0.0137	0.0041	0.0125	0.0033	0.0105	0.0032	0.015	0.0045
AT2G32680	0.403273	1.26131	1.64509	6.66302e-07	0.855362	1.00358	AtRLP23	receptor like protein 23	0.0043	0.0042	0.0018	0.0018	0.0123	0.0058	0.0203	0.0043	0.0084	0.0076	0.0109	0.0059
AT2G24850	0.242994	0.772171	1.668	0.0035289	1.454	0.993264	TAT3	tyrosine aminotransferase 3	0.0035	0.0021	0.0029	0.003	0.015	0.0068	0.0117	0.003	0.0113	0	0.0165	0.0086
AT5G10760	1.67666	5.38296	1.68281	6.66134e-16	3.26373	3.9789	AT5G10760	Eukaryotic aspartyl protease family protein	0.0021	0.0016	0.0025	0.0031	0.0063	0.001	0.0061	0.0015	0.0049	0.0022	0.0067	0.0007
AT3G57260	2.47544	8.54701	1.78773	0	5.86003	7.38036	BGL2	beta-1,3-glucanase 2	0.003	0.0027	0.005	0.007	0.007	0.0045	0.0061	0.0024	0.0074	0.007	0.0071	0.0047
AT1G13470	0.394854	1.47951	1.90573	0.000196891	0.321898	0.630895	AT1G13470	Protein of unknown function (DUF1262)	0.0087	0.0139	0.0093	0.0356	0.0321	0.0035	0.0216	0.0047	0.0363	0.0035	0.0327	0.0034
AT2G18660	0.481166	1.8165	1.91656	0.0024637	1.60297	1.50371	PNP-A	plant natriuretic peptide A	0.0142	0.0166	0.0199	0.0803	0.1585	0.0058	0.0192	0.0035	0.048	0.0071	0.1888	0.006
AT1G33960	0.557109	2.12731	1.933	1.13662e-06	1.62267	1.57501	AIG1	P-loop containing nucleoside triphosphate hydrolases superfamily protein	0.0059	0.0041	0.0029	0	0.0006	0.0037	0	0.0058	0	0.0058	0.0007	0.0033
AT1G67105	16.9567	68.9175	2.02302	0	81.8739	100.32	AT1G67105	other RNA	0.364	0.3885	0.3029	0.3335	0.4953	0.1767	0.9133	0.7312	0.5749	0.0152	0.2915	0.0069
AT1G20350	0.283889	1.24901	2.13739	0.00427494	0.580256	1.3893	ATTIM17-1	translocase inner membrane subunit 17-1	0.0046	0.0027	0.003	0.0022	0.0199	0.0031	0.0215	0.003	0.0149	0.0027	0.0203	0.0032
AT1G04660	0.347012	1.57884	2.1858	3.92498e-05	0.292672	0.954511	AT1G04660	glycine-rich protein	0.0026	0.0028	0.003	0.0103	0.0023	0.003	0.0041	0.0021	0.0026	0.0023	0.0018	0.0035
AT3G24900	0.0761528	0.347289	2.18917	0.00364531	0.220145	0.216095	AtRLP39	receptor like protein 39	0.0053	0.0024	0.0048	0.0033	0.011	0.004	0.0371	0.0028	0.0029	0.0062	0.0015	0.0041
AT2G14610	1.3321	7.19788	2.43387	7.64329e-11	16.6023	5.86724	PR1	pathogenesis-related gene 1	0.0036	0.0052	0.0019	0.0561	0.0015	0.0007	0.0018	0	0.0019	0	0.0014	0.001
AT5G27845	0.0439963	0.290487	2.72302	0.00106933	20.6734	8.37035	AT5G27845	transposable element gene	0.1534	0.2059	0.1243	0.1166	0.1542	0.0441	0.8164	0.5447	0.1099	0.0162	0.0799	0.0057
AT1G14880	0.768591	5.29798	2.78515	8.22026e-09	6.20037	2.06489	PCR1	PLANT CADMIUM RESISTANCE 1	0.0029	0.0031	0.0021	0.0049	0.0051	0.0033	0.0047	0.003	0.0046	0.0034	0.0057	0.0034
AT1G29951	0.840602	5.87503	2.8051	3.50005e-09	4.30712	6.02272	CPuORF35	conserved peptide upstream open reading frame 35	0.0691	0.0331	0.0419	0.0531	0.0298	0.0155	0.0469	0.0663	0.0331	0.0017	0.0219	0.0039
AT1G30390	0.055482	1.41298	4.67057	2.12812e-05	0.063379	1.94045	AT1G30390	transposable element gene	0.0023	0.0036	0.0049	0.0167	0.0258	0.0083	0.0159	0.0155	0.0225	0.0073	0.0292	0.007
