# Supplementary material for: The Arabidopsis acetylated histone-binding protein BRAT1 forms a complex with BRP1 and prevents transcriptional silencing
Source: Nat Commun. 2016 Jun 7;7:11715. doi: 10.1038/ncomms11715 (PMC4899616; doi:10.1038/ncomms11715)
Supplement: Supplementary Data 4 — Up-regulated TEs (log2(fold_change)>1, p_value < 0.01) in nrpe1-11 relative to Col-0 [file ncomms11715-s5.xlsx]

## Sheet: Sheet1
Up-regulated TEs (log2(fold_change)>1, p_value <0.01) in nrpe1-11 relative to Col-0.
locus	Col-0 (FPKM)	nrpe1-11 (FPKM)	log2(fold_change)	p_value	brat1-1 (FPKM)	nrpe1-11brat1-1 (FPKM)	type
AT1TE14315	0	0.0473091	1.79769e+308	0.0068927	0	0.0256196	LTR/Copia
AT1TE21210	0	0.273977	1.79769e+308	1.56376e-09	0	0.117173	LTR/Copia
AT1TE42080	0	0.217523	1.79769e+308	0.00655588	0	0.106569	DNA/MuDR
AT1TE43225	0	0.0489046	1.79769e+308	0.00815464	0	0.00725462	LTR/Copia
AT1TE44720	0	0.330868	1.79769e+308	3.46615e-17	0	0.0459958	LTR/Gypsy
AT1TE45510	0	8.25279	1.79769e+308	0.00209887	0.199207	0	DNA/En-Spm
AT1TE53915	0	0.259815	1.79769e+308	0.00563652	0	0.0172951	LTR/Gypsy
AT1TE58825	0	4.76608	1.79769e+308	1.27205e-30	0	0.149493	LTR/Gypsy
AT1TE65500	0	0.127027	1.79769e+308	0.00869399	0	0.0928591	DNA/MuDR
AT2TE00115	0	0.399785	1.79769e+308	1.70097e-10	0.00460308	0.138021	LTR/Gypsy
AT2TE06405	0	0.202578	1.79769e+308	1.87268e-06	0	0.0335912	LTR/Copia
AT2TE11695	0	0.166146	1.79769e+308	0.00964445	0	0.0119162	DNA/Harbinger
AT2TE18240	0	0.535353	1.79769e+308	3.15728e-05	0.0152437	0.271187	DNA/Harbinger
AT2TE23240	0	0.352037	1.79769e+308	0.00197381	0.0192959	0.101634	DNA/Harbinger
AT2TE23670	0	0.641771	1.79769e+308	1.66115e-23	0.00297277	0.0222624	LTR/Gypsy
AT2TE37435	0	0.385486	1.79769e+308	5.24452e-05	0	0.362468	RC/Helitron
AT2TE69490	0	0.603091	1.79769e+308	2.4112e-05	0	0.385646	RC/Helitron
AT2TE78930	0	0.280059	1.79769e+308	0.000886763	0	0.10447	LTR/Copia
AT2TE78945	0	0.548824	1.79769e+308	5.69019e-07	0	0.175707	DNA/MuDR
AT3TE40125	0	0.905201	1.79769e+308	7.83726e-13	0.00831265	0.438739	DNA/MuDR
AT3TE45330	0	65.4934	1.79769e+308	0.00081361	0	18.148	SINE
AT3TE45975	0	0.548285	1.79769e+308	0.000514747	0	0.0316958	LTR/Gypsy
AT3TE45980	0	0.202708	1.79769e+308	1.19687e-09	0	0.0566207	LTR/Gypsy
AT3TE51895	0	0.112916	1.79769e+308	0.00083418	0	0.0052455	LTR/Copia
AT3TE51930	0	0.0656058	1.79769e+308	0.000182566	0.00241818	0.0171035	LTR/Gypsy
AT3TE53850	0	0.195914	1.79769e+308	0.000214058	0.00559975	0	LTR/Gypsy
AT3TE53865	0	1.37585	1.79769e+308	2.0149e-05	0	0	LTR/Gypsy
AT3TE58930	0	0.0779862	1.79769e+308	0.00315483	0.00230264	0.0205411	LTR/Copia
AT3TE62260	0	0.0232968	1.79769e+308	0.00450685	0	0	DNA/MuDR
AT3TE63950	0	0.5372	1.79769e+308	1.95005e-12	0	0.110624	LTR/Copia
AT3TE66175	0	0.297204	1.79769e+308	1.35933e-15	0	0.000934688	LTR/Gypsy
AT3TE76405	0	0.291289	1.79769e+308	0.00282711	0	0.318484	RC/Helitron
AT4TE09800	0	0.0856413	1.79769e+308	0.000737926	0	0.018357	LTR/Copia
AT4TE20800	0	0.0645135	1.79769e+308	0.00600115	0.0022505	0.0160608	DNA/En-Spm
AT4TE32060	0	0.217249	1.79769e+308	6.15231e-08	0	0.0313544	LTR/Copia
AT4TE32835	0	0.169335	1.79769e+308	0.00550196	0	0.164313	DNA/MuDR
AT4TE44390	0	0.248795	1.79769e+308	0.000969225	0	0.179397	DNA/HAT
AT4TE44990	0	0.1401	1.79769e+308	1.2948e-05	0	0.0576544	LTR/Copia
AT4TE49990	0	0.183949	1.79769e+308	4.8019e-07	0	0.0560685	LTR/Copia
AT5TE25535	0	1.67991	1.79769e+308	3.13932e-12	0	1.1765	RC/Helitron
AT5TE33235	0	0.0542962	1.79769e+308	0.000534366	0	0.0574676	LTR/Gypsy
AT5TE34040	0	0.308137	1.79769e+308	4.77247e-09	0.00437968	0.116104	LTR/Copia
AT5TE47205	0	0.0743241	1.79769e+308	0.00727978	0	0.0216483	LTR/Copia
AT5TE47750	0	1.01107	1.79769e+308	1.91067e-23	0	0.386412	LINE/L1
AT5TE47755	0	3.73268	1.79769e+308	6.78059e-14	0	1.69853	DNA/Harbinger
AT5TE85500	0	0.18063	1.79769e+308	0.0091906	0	0.135504	DNA/MuDR
AT3TE54005	0.00763507	19.9627	11.3524	0.00288624	0.00681607	0.0648754	DNA/En-Spm
AT3TE47360	0.0184152	8.9296	8.92155	0.00717326	0.0164399	1.26827	LTR/Gypsy
AT5TE35950	0.273288	29.4267	6.75056	3.78364e-13	0.41895	13.3958	RC/Helitron
AT2TE17230	0.0116968	0.945688	6.33717	0.00691448	0.011015	0.619199	DNA/MuDR
AT3TE65015	0.00697257	0.556085	6.31747	0.00709483	0	0.185192	LTR/Copia
AT4TE04415	0.0377917	2.68499	6.15071	2.3859e-10	0.05375	1.26667	DNA/Harbinger
AT4TE27915	0.0365619	2.34601	6.00372	0	0.0694861	0.603051	LTR/Gypsy
AT2TE07550	0.0151911	0.830182	5.77213	1.45689e-09	0.00816538	0.108585	LTR/Gypsy
AT4TE13450	0.00357044	0.125065	5.13043	0.00785473	0.00211365	0.0114813	LTR/Gypsy
AT4TE09845	2.17856	36.8729	4.08111	9.61453e-14	1.32741	12.2455	DNA/Harbinger
AT2TE82000	0.840029	12.4997	3.89531	1.26024e-05	0.158502	9.20969	RathE2_cons
AT1TE42205	0.740916	10.3475	3.80383	0.00186746	0.688939	11.202	SINE
AT2TE07145	0.621134	5.16888	3.05688	0	0.523633	4.11978	LTR/Copia
AT5TE39170	0.0118021	0.098143	3.05584	0.00518456	0.00104856	0.0142241	LTR/Gypsy
AT2TE06390	0.122824	0.403591	1.7163	0.000213471	0.0306684	0.135651	LTR/Copia
AT5TE50260	0.360999	0.790692	1.13112	4.61779e-05	0.444838	0.790329	LTR/Copia

## Sheet: Sheet2
Up-regulated genes (log2(fold_change)>1, p_value <0.01) in nrpe1-11 relative to Col-0.
locus	Col-0 (FPKM)	nrpe1-11 (FPKM)	log2(fold_change)	p_value	brat1-1 (FPKM)	nrpe1-11brat1-1 (FPKM)	Name	Function
AT1G20795	0	0.465831	1.79769e+308	0.000434632	0	0	AT1G20795	F-box family protein
AT1G28000	0	1.80774	1.79769e+308	1.32013e-10	0.0353943	0.802906	AT1G28000	Pentatricopeptide repeat (PPR) superfamily protein
AT1G33850	0	19.1613	1.79769e+308	0.000548004	0	11.0716	AT1G33850	Ribosomal protein S19 family protein
AT1G56100	0	0.697746	1.79769e+308	0.00283851	0	0.369554	AT1G56100	Plant invertase/pectin methylesterase inhibitor superfamily protein
AT2G02200	0	0.103587	1.79769e+308	0.00155289	0.00469198	0.0872226	AT2G02200	transposable element gene
AT2G10980	0	0.702893	1.79769e+308	4.17162e-05	0.0172612	0.329025	AT2G10980	transposable element gene
AT2G13190	0	0.301552	1.79769e+308	0.00793392	0	0.0734781	AT2G13190	transposable element gene
AT2G13770	0	0.413001	1.79769e+308	0.00231163	0.0198795	0.131602	AT2G13770
AT2G13860	0	1.01714	1.79769e+308	3.82973e-20	0.00472855	0.0286819	AT2G13860	transposable element gene
AT2G14650	0	0.246349	1.79769e+308	6.96758e-07	0	0	AT2G14650	transposable element gene
AT3G29076	0	0.0624136	1.79769e+308	0.00495359	0	0.00563845	AT3G29076	transposable element gene
AT3G30803	0	0.467436	1.79769e+308	9.80374e-06	0	0.0909159	AT3G30803	transposable element gene
AT3G30844	0	0.147279	1.79769e+308	0.000482794	0	0.00569309	AT3G30844	transposable element gene
AT3G30846	0	0.129704	1.79769e+308	0.000233545	0.00419688	0.0321614	AT3G30846	transposable element gene
AT3G42182	0	0.146487	1.79769e+308	0.000207326	0.00219935	0.0420419	AT3G42182	transposable element gene
AT3G43370	0	1.03675	1.79769e+308	0.000410547	0	0	AT3G43370	transposable element gene
AT3G43730	0	0.092609	1.79769e+308	0.00743095	0	0	AT3G43730	transposable element gene
AT3G44045	0	1.08205	1.79769e+308	0.000810612	0	0.244464	AT3G44045	transposable element gene
AT4G01980	0	2.2556	1.79769e+308	1.06358e-09	0	0.740151	AT4G01980	transposable element gene
AT4G04280	0	0.100751	1.79769e+308	0.00190229	0	0.0238685	AT4G04280	transposable element gene
AT4G08000	0	0.132205	1.79769e+308	0.00623666	0	0.143247	AT4G08000	transposable element gene
AT4G08091	0	0.109904	1.79769e+308	0.0077401	0.00350502	0.0270129	AT4G08091	transposable element gene
AT4G17587	0	0.332086	1.79769e+308	0.00390558	0	0.162255	AT4G17587	transposable element gene
AT4G17820	0	0.240252	1.79769e+308	6.3931e-05	0	0.0452792	AT4G17820	transposable element gene
AT4G20180	0	0.270792	1.79769e+308	6.49132e-06	0	0.0843666	AT4G20180	transposable element gene
AT5G26236	0	0.0870496	1.79769e+308	0.00195303	0	0.0826169	AT5G26236	transposable element gene
AT5G26970	0	2.07375	1.79769e+308	0.00795148	0.066236	1.29402	AT5G26970
AT5G35205	0	1.05616	1.79769e+308	1.83399e-25	0.00184038	0.400276	AT5G35205	transposable element gene
AT5G35207	0	4.51796	1.79769e+308	3.88197e-14	0	1.95435	AT5G35207	transposable element gene
AT5G35920	0	0.941315	1.79769e+308	0.00915004	0	0.271198	CYP79A4P	cytochrome P450, family 79, subfamily A, polypeptide 4 pseudogene
AT3G32240	0.0069554	29.5737	12.0539	2.80786e-07	0.00725018	0.115312	AT3G32240	transposable element gene
AT3G28899	0.346701	175.653	8.98483	0.00684387	0	36.5919	AT3G28899
AT5G27845	0.0440324	20.6734	8.87499	0	0.290487	8.37035	AT5G27845	transposable element gene
AT1G33840	0.0328345	14.8312	8.81921	0.000164598	0.0698171	9.95287	AT1G33840	Protein of unknown function (DUF567)
AT3G32195	0.00350078	0.820757	7.87314	0.000779065	0.00735808	0.0499865	AT3G32195	transposable element gene
AT2G01422	0.155889	31.2039	7.64507	3.41742e-11	0.674521	4.36049	AT2G01422
AT5G41830	0.056913	10.7341	7.55922	3.82905e-11	0.0208453	5.44798	AT5G41830	RNI-like superfamily protein
AT4G01975	0.0103175	1.11762	6.7592	1.04868e-05	0.0187301	0.596543	AT4G01975	transposable element gene
AT4G10580	0.0432056	3.75718	6.44229	0	0.117975	0.748195	AT4G10580	transposable element gene
AT1G47980	0.0337356	1.97532	5.87167	0.000441973	0.17135	2.72965	AT1G47980
AT4G03710	0.00628457	0.344644	5.77715	0.00282123	0.00218364	0.0322649	AT4G03710	transposable element gene
AT2G17690	0.233981	12.1055	5.69313	0	0.252417	2.05178	SDC	F-box family protein with a domain of unknown function (DUF295)
AT4G05585	0.00273075	0.131299	5.58742	0.00382835	0.00188771	0.0110633	AT4G05585	transposable element gene
AT2G04670	0.0193518	0.849584	5.45621	2.12283e-07	0.0103284	0.0998441	AT2G04670	transposable element gene
AT3G29639	0.501346	20.0068	5.31854	8.41549e-14	0.427	10.97	AT3G29639
AT1G59930	0.775048	28.3329	5.19205	3.13234e-11	0.437429	6.34274	AT1G59930	MADS-box family protein
AT4G04293	1.68203	44.6795	4.73133	0	1.37119	12.5878	AT4G04293	transposable element gene
AT5G24240	0.374841	9.85148	4.71599	0	0.203266	3.5307	AT5G24240	Phosphatidylinositol 3- and 4-kinase ;Ubiquitin family protein
AT4G08020	0.0192671	0.477743	4.63203	0.00223785	0.0241004	0.222071	AT4G08020	transposable element gene
AT3G48130	1.76048	40.243	4.51469	0.00786598	0	37.1985	RSU1
AT3G33528	0.163975	3.38756	4.3687	1.36497e-05	0.106918	0.126519	AT3G33528
AT1G59920	0.283177	5.59117	4.30337	0.00103273	0.0423365	3.04722	AT1G59920	MADS-box family protein
AT2G22710	0.0242365	0.455521	4.23226	0.00217761	0.0264788	0.171875	AT2G22710	transposable element gene
AT1G35730	0.158679	2.41521	3.92796	4.33444e-10	0.133212	0.550337	APUM9	pumilio 9
AT2G14610	1.33319	16.6023	3.63843	0	7.19788	5.86724	PR1	pathogenesis-related gene 1
AT3G32030	0.637377	7.32027	3.52168	0	0.567576	5.98923	AT3G32030	Terpenoid cyclases/Protein prenyltransferases superfamily protein
AT5G27345	0.0304289	0.332273	3.44885	0.0039002	0.0114632	0.028262	AT5G27345	transposable element gene
AT2G04460	2.1209	22.884	3.43159	0	1.80282	16.8392	AT2G04460	transposable element gene
AT2G33175	0.574978	6.03258	3.3912	3.24666e-06	0.484254	3.57238	AT2G33175
AT3G29635	0.347385	3.1136	3.16398	1.09085e-10	0.202023	0.650746	AT3G29635	HXXXD-type acyl-transferase family protein
AT5G38005	1.85313	16.1842	3.12655	3.10862e-15	0.98148	5.93359	AT5G38005	other RNA
AT1G14880	0.769222	6.20037	3.01088	3.9157e-10	5.29798	2.06489	PCR1	PLANT CADMIUM RESISTANCE 1
AT5G28715	0.0172016	0.138499	3.00926	0.00687834	0	0.0223569	AT5G28715	transposable element gene
AT3G28315	0.0229342	0.179738	2.97032	0.00531537	0.015213	0.0994593	AT3G28315	transposable element gene
AT3G19350	0.584152	4.44648	2.92825	3.5471e-05	2.11901	1.71288	MPC	maternally expressed pab C-terminal
AT1G30140	0.16505	1.1465	2.79626	0.00166274	0.0993299	0.321336	AT1G30140
AT4G04223	6.7023	41.363	2.62561	0	2.40632	29.2269	AT4G04223	other RNA
AT2G24850	0.243193	1.454	2.57985	2.01277e-06	0.772171	0.993264	TAT3	tyrosine aminotransferase 3
AT1G60110	0.92941	5.29053	2.50903	0	0.757723	5.25995	AT1G60110	Mannose-binding lectin superfamily protein
AT1G29951	0.841292	4.30712	2.35605	1.40492e-06	5.87503	6.02272	CPuORF35	conserved peptide upstream open reading frame 35
AT4G16540	1.13835	5.82653	2.3557	5.57875e-08	1.74833	6.32618	AT4G16540	Heat shock protein HSP20/alpha crystallin family
AT2G04135	0.327139	1.62344	2.31108	0.000730874	0.106134	0.417864	AT2G04135	transposable element gene
AT3G29788	0.257697	1.26984	2.3009	0.00758821	0.314111	0.900282	AT3G29788
AT1G67105	16.9706	81.8739	2.27037	0	68.9175	100.32	AT1G67105	other RNA
AT1G18830	0.120734	0.494699	2.03472	0.000446618	0.191496	0.262772	AT1G18830	Transducin/WD40 repeat-like superfamily protein
AT1G09080	0.121371	0.496317	2.03183	0.00509575	0.316733	0.413464	BIP3	Heat shock protein 70 (Hsp 70) family protein
AT5G52070	5.97738	24.0806	2.01029	0	4.87791	18.5583	AT5G52070	Agenet domain-containing protein
AT5G28520	0.235111	0.839288	1.83583	0.00443879	0.666496	0.40528	AT5G28520	Mannose-binding lectin superfamily protein
AT2G16005	1.64527	5.84561	1.82903	3.29293e-07	2.79474	4.99838	AT2G16005	MD-2-related lipid recognition domain-containing protein
AT2G15030	0.378064	1.26656	1.74421	6.26442e-05	0.211997	0.681691	AT2G15030
AT5G35480	25.0506	83.8896	1.74365	0	16.8257	19.2619	AT5G35480
AT2G18660	0.48156	1.60297	1.73496	0.00741725	1.8165	1.50371	PNP-A	plant natriuretic peptide A
AT1G25430	0.0773643	0.250736	1.69643	0.00168344	0.0641212	0.235734	AT1G25430	transposable element gene
AT4G12550	13.6872	42.9562	1.65003	0	12.8508	27.8806	AIR1	Auxin-Induced in Root cultures 1
AT5G65080	0.517635	1.62391	1.64946	0.00252689	1.55073	1.2562	AGL68	K-box region and MADS-box transcription factor family protein
AT5G35490	7.69856	22.8009	1.56643	0	6.26066	7.29177	ATMRU1	mto 1 responding up 1
AT1G33960	0.557566	1.62267	1.54115	0.000197292	2.12731	1.57501	AIG1	P-loop containing nucleoside triphosphate hydrolases superfamily protein
AT4G10920	57.0486	165.14	1.53342	0	55.816	96.2509	KELP	transcriptional coactivator p15 (PC4) family protein (KELP)
AT5G10140	0.941526	2.6962	1.51785	0.000401097	0.850929	1.06453	FLF	K-box region and MADS-box transcription factor family protein
AT3G60140	0.303343	0.821591	1.43747	0.0028445	0.364344	0.592896	DIN2	Glycosyl hydrolase superfamily protein
AT2G34655	2.27894	6.00631	1.39811	4.2916e-07	3.33314	13.855	AT2G34655
AT5G42600	1.86769	4.91847	1.39695	0	1.79554	2.37039	MRN1	marneral synthase
AT3G47030	0.485897	1.2568	1.37103	0.00260091	0.362163	0.911416	AT3G47030	F-box and associated interaction domains-containing protein
AT2G05540	26.151	66.4324	1.34502	0	34.6205	40.0308	AT2G05540	Glycine-rich protein family
AT3G32040	1.53309	3.83034	1.32103	2.6305e-06	1.67104	2.87105	AT3G32040	Terpenoid synthases superfamily protein
AT4G01985	0.642536	1.57259	1.2913	0.000143724	0.506035	0.645902	AT4G01985
AT5G04120	1.2141	2.9355	1.27372	0.000506391	2.08022	3.16278	AT5G04120	Phosphoglycerate mutase family protein
AT1G67110	1.20652	2.9014	1.2659	1.2326e-06	1.17532	2.96474	CYP735A2	cytochrome P450, family 735, subfamily A, polypeptide 2
AT3G14210	571.273	1368.87	1.26073	0	427.394	1363.48	ESM1	epithiospecifier modifier 1
AT4G33720	8.66503	20.6314	1.25157	4.21885e-15	18.9277	28.1313	AT4G33720	CAP (Cysteine-rich secretory proteins, Antigen 5, and Pathogenesis-related 1 protein) superfamily protein
AT3G57260	2.47747	5.86003	1.24204	1.98496e-08	8.54701	7.38036	BGL2	beta-1,3-glucanase 2
AT5G62165	2.24843	5.13667	1.19191	0.00869701	3.62346	4.6163	AGL42	AGAMOUS-like 42
AT3G15310	0.506809	1.15094	1.18329	0.00648653	0.1353	0.0923669	AT3G15310	transposable element gene
AT4G37770	0.463143	1.03581	1.16123	0.00564211	0.802422	1.31328	ACS8	1-amino-cyclopropane-1-carboxylate synthase 8
AT5G25250	0.896552	2.00435	1.16068	0.000213456	1.49726	1.51842	AT5G25250	SPFH/Band 7/PHB domain-containing membrane-associated protein family
AT3G29410	2.00255	4.43957	1.14858	9.56419e-10	1.5384	3.65056	AT3G29410	Terpenoid cyclases/Protein prenyltransferases superfamily protein
AT4G22610	2.36589	5.183	1.1314	0.00536632	3.1671	5.29882	AT4G22610	Bifunctional inhibitor/lipid-transfer protein/seed storage 2S albumin superfamily protein
AT2G32680	0.403604	0.855362	1.0836	0.00219856	1.26131	1.00358	AtRLP23	receptor like protein 23
AT5G23950	1.55719	3.21887	1.0476	0.00361541	1.01533	2.15385	AT5G23950	Calcium-dependent lipid-binding (CaLB domain) family protein
AT5G35777	0.768782	1.57224	1.03218	1.96137e-07	0.69628	0.467262	AT5G35777	transposable element gene
AT5G35926	1.17379	2.38364	1.02199	0.00223677	0.701101	1.50764	AT5G35926	Protein with RNI-like/FBD-like domains
