# Supplementary material for: The Arabidopsis acetylated histone-binding protein BRAT1 forms a complex with BRP1 and prevents transcriptional silencing
Source: Nat Commun. 2016 Jun 7;7:11715. doi: 10.1038/ncomms11715 (PMC4899616; doi:10.1038/ncomms11715)
Supplement: Supplementary Data 5 — Down-regulated TEs (log2(fold_change)< -1, p_value < 0.01) in nrpe1-11brat1-1 relative to nrpe1-11 [file ncomms11715-s6.xlsx]

## Sheet: Sheet1
Down-regulated TEs (log2(fold_change)<-1, p_value <0.01) in nrpe1-11brat1-1 relative to nrpe1-11.
locus	nrpe1-11 (FPKM)	nrpe1-11brat1-1 (FPKM)	log2(fold_change)	p_value	Col-0 (FPKM)	brat1-1 (FPKM)	type
AT3TE54005	21.2191	0.0758379	-8.12823	0	0.00637697	0.00681607	DNA/En-Spm
AT1TE58825	5.06606	0.174754	-4.85747	2.31064e-11	0	0	LTR/Gypsy
AT2TE23670	0.682166	0.0260243	-4.71219	3.58234e-09	0	0.00297277	LTR/Gypsy
AT3TE21700	0.459128	0.0441572	-3.37818	9.37722e-05	0.227879	0.0597987	DNA/Harbinger
AT4TE13450	0.132936	0.0134214	-3.30813	0.00073129	0.00298211	0.00211365	LTR/Gypsy
AT5TE34980	0.307792	0.0313464	-3.29558	0.00693599	0.0304173	0.0117489	Unassigned
AT5TE56030	0.0844041	0.0109855	-2.94171	0.00871428	0.00312439	0.00692276	LTR/Gypsy
AT2TE07550	0.882435	0.126934	-2.79741	0	0.0126879	0.00816538	LTR/Gypsy
AT1TE44720	0.351694	0.0537681	-2.7095	5.02135e-08	0	0	LTR/Gypsy
AT3TE47360	9.49164	1.48258	-2.67855	1.16218e-12	0.0153808	0.0164399	LTR/Gypsy
AT4TE32060	0.230923	0.0366526	-2.65542	0.000581721	0	0	LTR/Copia
AT5TE39170	0.10432	0.0166277	-2.64936	0.00315754	0.00985738	0.00104856	LTR/Gypsy
AT3TE30965	0.825065	0.149601	-2.46339	0.00317093	0.600509	0.108418	Unassigned
AT2TE06405	0.215329	0.0392673	-2.45514	0.00313566	0	0	LTR/Copia
AT3TE63950	0.571012	0.129317	-2.1426	2.69486e-05	0	0	LTR/Copia
AT4TE27915	2.49367	0.704953	-1.82267	0	0.0305373	0.0694861	LTR/Gypsy
AT3TE45980	0.215467	0.0661884	-1.70282	0.00104779	0	0	LTR/Gypsy
AT4TE49990	0.195527	0.0655428	-1.57686	0.00996311	0	0	LTR/Copia
AT5TE49725	1.40894	0.483147	-1.54407	1.7921e-11	0.763034	0.682234	LTR/Copia
AT3TE63155	1.05985	0.373589	-1.50433	0.00935115	0.00793657	0.0175886	DNA/MuDR
AT4TE09845	39.1937	14.3148	-1.45312	2.3057e-10	1.81958	1.32741	DNA/Harbinger
AT4TE34430	12.6409	4.62652	-1.45009	2.5991e-10	15.7539	7.55709	RC/Helitron
AT3TE65015	0.591086	0.216486	-1.4491	0.00164652	0.00582364	0	LTR/Copia
AT2TE06390	0.428994	0.158573	-1.43581	0.000376535	0.102585	0.0306684	LTR/Copia
AT2TE00115	0.424948	0.161344	-1.39715	0.00197896	0	0.00460308	LTR/Gypsy
AT5TE34040	0.327531	0.135723	-1.27097	0.00843632	0	0.00437968	LTR/Copia
AT3TE30960	1.1297	0.469092	-1.26799	0.00536258	1.20462	0.307971	Unassigned
AT5TE47750	1.0747	0.451707	-1.25048	6.8632e-06	0	0	LINE/L1
AT1TE45510	8.77223	0	-1.79769e+308	0.00209887	0	0.199207	DNA/En-Spm
AT2TE25540	0.162893	0	-1.79769e+308	1.73433e-08	0.00103768	0	LTR/Gypsy
AT3TE53850	0.208245	0	-1.79769e+308	0.000214058	0	0.00559975	LTR/Gypsy
AT3TE53865	1.46245	0	-1.79769e+308	2.0149e-05	0	0	LTR/Gypsy
AT3TE62260	0.0247632	0	-1.79769e+308	0.00450685	0	0	DNA/MuDR
AT5TE46165	0.0825738	0	-1.79769e+308	0.00469137	0.0754168	0.0133121	DNA/MuDR

## Sheet: Sheet2
Down-regulated genes (log2(fold_change)<-1, p_value <0.01) in nrpe1-11brat1-1 relative to nrpe1-11.
locus	nrpe1-11 (FPKM)	nrpe1-11brat1-1 (FPKM)	log2(fold_change)	p_value	Col-0 (FPKM)	brat1-1 (FPKM)	Name	Function
AT3G32240	29.6318	0.115356	-8.00491	0	0.0069497	0.00725018	AT3G32240	transposable element gene
AT5G34800	0.67329	0.0137662	-5.61202	0.00255848	0.614776	0.102479	AT5G34800	transposable element gene
AT2G13860	1.01914	0.0286927	-5.15053	2.33153e-08	0	0.00472855	AT2G13860	transposable element gene
AT3G33528	3.39421	0.126566	-4.74511	2.42674e-05	0.16384	0.106918	AT3G33528
AT1G36680	0.824311	0.0361697	-4.51034	0.00601213	0.00861028	0.00898257	AT1G36680	transposable element gene
AT3G32195	0.822369	0.0500053	-4.03963	1.57243e-10	0.00349791	0.00735808	AT3G32195	transposable element gene
AT5G34790	0.362141	0.0241522	-3.90632	0.00611235	0.477873	0.067276	AT5G34790	transposable element gene
AT3G15310	1.1532	0.0924017	-3.64157	2.67674e-05	0.506394	0.1353	AT3G15310	transposable element gene
AT4G05585	0.131557	0.0110674	-3.57129	0.00026998	0.00272851	0.00188771	AT4G05585	transposable element gene
AT5G27345	0.332925	0.0282727	-3.55772	0.00362091	0.030404	0.0114632	AT5G27345	transposable element gene
AT4G03710	0.345321	0.0322771	-3.41936	9.73598e-05	0.00627942	0.00218364	AT4G03710	transposable element gene
AT5G38705	0.139277	0.0151151	-3.20389	0.00433243	0.00477205	0.0102903	AT5G38705	transposable element gene
AT2G04670	0.851252	0.0998817	-3.09129	1.17327e-10	0.019336	0.0103284	AT2G04670	transposable element gene
AT5G39110	1.33703	0.177555	-2.9127	0.00750139	1.06713	0.771186	AT5G39110	RmlC-like cupins superfamily protein
AT2G01422	31.2652	4.36213	-2.84145	0	0.155761	0.674521	AT2G01422
AT1G22980	0.521764	0.0735155	-2.82728	0.00600721	0.797163	0.115432	AT1G22980
AT3G21020	0.893346	0.135098	-2.72521	0.0011222	0.601385	0.105812	AT3G21020	transposable element gene
AT4G07820	2.28247	0.350282	-2.70401	0.000456554	2.32383	0.619947	AT4G07820	CAP (Cysteine-rich secretory proteins, Antigen 5, and Pathogenesis-related 1 protein) superfamily protein
AT5G28715	0.138771	0.0223653	-2.63338	0.00745789	0.0171875	0	AT5G28715	transposable element gene
AT2G17690	12.1293	2.05255	-2.563	0	0.23379	0.252417	SDC	F-box family protein with a domain of unknown function (DUF295)
AT4G17820	0.240724	0.0452963	-2.40992	0.00860083	0	0	AT4G17820	transposable element gene
AT3G30803	0.468354	0.0909501	-2.36445	0.00359738	0	0	AT3G30803	transposable element gene
AT4G10580	3.76456	0.748477	-2.33045	0	0.0431702	0.117975	AT4G10580	transposable element gene
AT5G57550	0.828282	0.168106	-2.30075	0.00693636	0.351685	0.204689	XTH25	xyloglucan endotransglucosylase/hydrolase 25
AT3G28899	175.998	36.6056	-2.26542	3.68264e-10	0.346416	0	AT3G28899
AT3G29635	3.11972	0.650991	-2.26071	1.06224e-09	0.347101	0.202023	AT3G29635	HXXXD-type acyl-transferase family protein
AT1G59930	28.3886	6.34512	-2.16159	2.66009e-13	0.774412	0.437429	AT1G59930	MADS-box family protein
AT1G35730	2.41995	0.550544	-2.13605	3.09651e-09	0.158549	0.133212	APUM9	pumilio 9
AT5G35480	84.0543	19.2692	-2.12503	0	25.0301	16.8257	AT5G35480
AT5G01120	0.611074	0.153916	-1.9892	0.00317945	0.549569	0.261508	AT5G01120	Protein of unknown function (DUF674)
AT5G45080	0.957243	0.241927	-1.98431	0.0035312	0.905464	0.551641	AtPP2-A6	phloem protein 2-A6
AT2G04135	1.62663	0.418021	-1.96023	0.00139177	0.326871	0.106134	AT2G04135	transposable element gene
AT1G30140	1.14875	0.321457	-1.83737	0.00618245	0.164914	0.0993299	AT1G30140
AT4G04293	44.7672	12.5925	-1.82987	0	1.68066	1.37119	AT4G04293	transposable element gene
AT1G05910	9.68204	2.73467	-1.82395	0	10.7209	3.04131	AT1G05910	cell division cycle protein 48-related / CDC48-related
AT5G35777	1.57533	0.467438	-1.7528	8.52651e-14	0.768152	0.69628	AT5G35777	transposable element gene
AT4G13493	33.4597	9.97305	-1.74632	0.00200555	37.9233	16.1751	MIR850A	MIR850a; miRNA
AT2G14580	24.0942	7.26164	-1.73032	0	25.5283	7.88126	PRB1	basic pathogenesis-related protein 1
AT5G35490	22.8457	7.29452	-1.64704	0	7.69225	6.26066	ATMRU1	mto 1 responding up 1
AT4G01980	2.26003	0.740429	-1.60991	0.000646007	0	0	AT4G01980	transposable element gene
AT1G14880	6.21254	2.06567	-1.58858	5.4585e-07	0.768591	5.29798	PCR1	PLANT CADMIUM RESISTANCE 1
AT3G25740	9.21906	3.0858	-1.57898	1.77636e-15	8.39497	2.84136	MAP1B	methionine aminopeptidase 1C
AT4G13570	5.73427	1.96239	-1.547	0.00334098	4.7506	3.09809	HTA4	histone H2A 4
AT3G51075	2.34476	0.804246	-1.54373	5.90533e-07	1.94318	0.735295	AT3G51075	other RNA
AT3G21010	1.22277	0.423507	-1.5297	0.000795997	1.20578	0.300474	AT3G21010	transposable element gene
AT1G48390	1.28972	0.447567	-1.52688	0.00242078	0.898571	0.777674	AT1G48390	RNI-like superfamily protein
AT2G14610	16.6349	5.86945	-1.50292	3.10862e-15	1.3321	7.19788	PR1	pathogenesis-related gene 1
AT3G29780	9.56694	3.37738	-1.50215	7.78211e-05	11.1031	4.98255	RALFL27	ralf-like 27
AT3G42725	2.37062	0.839004	-1.49852	0.00196914	3.23017	1.133	AT3G42725	Putative membrane lipoprotein
AT5G24240	9.87082	3.53203	-1.48267	0	0.374534	0.203266	AT5G24240	Phosphatidylinositol 3- and 4-kinase ;Ubiquitin family protein
AT3G51070	0.498744	0.182233	-1.45252	0.00626899	0.548602	0.173468	AT3G51070	S-adenosyl-L-methionine-dependent methyltransferases superfamily protein
AT5G05060	29.0852	10.6448	-1.45014	0	27.2039	8.06211	AT5G05060	Cystatin/monellin superfamily protein
AT5G38005	16.2159	5.93582	-1.44989	2.85158e-09	1.85161	0.98148	AT5G38005	other RNA
AT2G22710	0.456415	0.17194	-1.40845	0.0066343	0.0242166	0.0264788	AT2G22710	transposable element gene
AT5G35205	1.05823	0.400427	-1.40205	5.96762e-08	0	0.00184038	AT5G35205	transposable element gene
AT4G06701	11.0136	4.22616	-1.38187	0.0018029	10.9398	5.63531	AT4G06701	other RNA
AT3G19350	4.45521	1.71352	-1.37853	0.00249272	0.583674	2.11901	MPC	maternally expressed pab C-terminal
AT1G53490	2.77562	1.08294	-1.35785	6.64116e-09	3.4973	5.69846	AT1G53490	RING/U-box superfamily protein
AT5G10140	2.70149	1.06493	-1.34299	0.000883082	0.940754	0.850929	FLF	K-box region and MADS-box transcription factor family protein
AT4G13495	160.19	63.3054	-1.33938	0	217.248	93.8587	AT4G13495	other RNA
AT5G56370	2.17434	0.876654	-1.3105	9.69431e-05	1.62691	0.347538	AT5G56370	F-box/RNI-like/FBD-like domains-containing protein
AT5G27845	20.714	8.3735	-1.3067	0	0.0439963	0.290487	AT5G27845	transposable element gene
AT4G31940	1.11852	0.457852	-1.28863	0.00157563	1.35126	1.43403	CYP82C4	cytochrome P450, family 82, subfamily C, polypeptide 4
AT2G15020	5.76151	2.36247	-1.28615	1.70308e-13	9.29079	5.08341	AT2G15020
AT4G01985	1.57568	0.646145	-1.28605	0.000132138	0.64201	0.506035	AT4G01985
AT5G64110	36.2489	14.9042	-1.28222	0	27.483	13.222	AT5G64110	Peroxidase superfamily protein
AT2G30670	3.21225	1.336	-1.26567	0.00154256	2.51527	1.12594	AT2G30670	NAD(P)-binding Rossmann-fold superfamily protein
AT4G00380	3.74002	1.61001	-1.21598	9.64873e-10	3.98884	1.35075	AT4G00380	XH/XS domain-containing protein
AT5G35207	4.52683	1.95508	-1.21127	0.000405521	0	0	AT5G35207	transposable element gene
AT3G59200	1.13677	0.491759	-1.20892	0.00259207	0.858075	0.401682	AT3G59200	F-box/RNI-like superfamily protein
AT2G40520	4.00969	1.75234	-1.19421	2.26332e-07	4.6686	3.00546	AT2G40520	Nucleotidyltransferase family protein
AT1G64590	4.81384	2.11924	-1.18364	1.54917e-07	2.72365	2.2609	AT1G64590	NAD(P)-binding Rossmann-fold superfamily protein
AT3G47580	0.97053	0.429634	-1.17566	0.000137135	0.729377	0.582715	AT3G47580	Leucine-rich repeat protein kinase family protein
AT1G28000	1.81129	0.803208	-1.17317	0.00348215	0	0.0353943	AT1G28000	Pentatricopeptide repeat (PPR) superfamily protein
AT2G40960	8.12488	3.71958	-1.12721	4.43917e-10	8.96905	6.33467	AT2G40960	Single-stranded nucleic acid binding R3H protein
AT4G05590	9.77648	4.50521	-1.11772	5.22779e-06	9.39193	5.37572	AT4G05590
AT3G44326	2.06066	0.960685	-1.10097	0.0021996	1.08213	0.939126	AT3G44326	F-box family protein
AT1G51270	2.21289	1.03303	-1.09905	0.000239688	1.6425	0.946385	AT1G51270	structural molecules;transmembrane receptors;structural molecules
AT3G28270	14.4359	6.81016	-1.0839	8.88178e-16	15.6689	9.29177	AT3G28270	Protein of unknown function (DUF677)
AT3G42800	2.62429	1.25203	-1.06766	0.000108305	1.33881	1.15764	AT3G42800
AT5G42600	4.92813	2.37128	-1.05537	2.67497e-12	1.86616	1.79554	MRN1	marneral synthase
AT5G39190	2.58403	1.25392	-1.04318	0.00957064	2.93487	1.74978	GLP2A	germin-like protein 2
AT4G13575	24.3923	11.8463	-1.04199	6.48592e-13	36.2111	21.9822	AT4G13575
AT2G18050	25.3832	12.5817	-1.01255	1.33671e-13	24.7272	15.9046	HIS1-3	histone H1-3
AT4G16745	1.19565	0.597165	-1.0016	0.00656637	1.18866	0.565798	AT4G16745	Exostosin family protein
AT1G20795	0.466746	0	-1.79769e+308	0.000434632	0	0	AT1G20795	F-box family protein
AT2G14650	0.246833	0	-1.79769e+308	6.96758e-07	0	0	AT2G14650	transposable element gene
AT3G43370	1.03878	0	-1.79769e+308	0.000410547	0	0	AT3G43370	transposable element gene
AT3G43730	0.0927909	0	-1.79769e+308	0.00743095	0	0	AT3G43730	transposable element gene
AT5G34795	0.609684	0	-1.79769e+308	1.98627e-05	0.837208	0.174479	AT5G34795
