# Supplementary material for: The Arabidopsis acetylated histone-binding protein BRAT1 forms a complex with BRP1 and prevents transcriptional silencing
Source: Nat Commun. 2016 Jun 7;7:11715. doi: 10.1038/ncomms11715 (PMC4899616; doi:10.1038/ncomms11715)
Supplement: Supplementary Data 6 — List of H4K5Ac regions as determined by the ChIP-chip data [file ncomms11715-s7.xls]

## Sheet: H4K5ac
Supplementary Data 6. List of H4K5Ac regions as determined by the ChIP-chip data.
Chromosome	Start	End	Name	-10log10_Pvalue	MAT Score	Fold_Change	FDR(%)	Peak Position	Length
chr1	759567	760413	tair_1_R	61.59	4.44	1.44	2.6	449	846
chr1	1755147	1757070	tair_2	136.16	7.11	2.74	0	744	1923
chr1	1758614	1759813	tair_3	113.43	6.41	2.62	0	422	1199
chr1	3398137	3398761	tair_4	52.3	4	1.78	5.78	312	624
chr1	7283240	7283964	tair_5_R	60.69	4.4	1.41	2.67	365	724
chr1	7718934	7720054	tair_6_R	102.97	6.06	2.44	0	492	1120
chr1	9374051	9374814	tair_7	64.77	4.58	1.88	1.41	420	763
chr1	10922562	10923430	tair_8_R	67.72	4.71	1.03	0.99	424	868
chr1	10927226	10928297	tair_9	178.74	8.29	3.65	0	512	1071
chr1	11407827	11408512	tair_10_R	56.24	4.19	1.33	4.1	373	685
chr1	11708012	11708678	tair_11_R	53.6	4.06	1.35	5.14	344	666
chr1	11817831	11818737	tair_12_R	74.84	5	1.13	0.52	515	906
chr1	13151957	13152767	tair_13_R	74.32	4.98	1.22	0.52	384	810
chr1	13200898	13202923	tair_14	616.31	16.09	15.7	0	978	2025
chr1	13301513	13302418	tair_15_R	80.26	5.22	1.38	0.46	449	905
chr1	13402967	13403973	tair_16_R	93.21	5.71	1.42	0.08	479	1006
chr1	13594570	13595710	tair_17_R	114.91	6.45	1.6	0	394	1140
chr1	13600048	13601034	tair_18_R	86.41	5.46	1.42	0.08	430	986
chr1	13622626	13623567	tair_19_R	71.32	4.86	1.33	0.59	484	941
chr1	13645474	13646841	tair_20_R	141.78	7.28	1.79	0	615	1367
chr1	13647054	13648456	tair_21_R	75.01	5.01	1.3	0.52	573	1402
chr1	13653099	13654789	tair_22_R	137.01	7.14	1.65	0	459	1690
chr1	13654790	13655869	tair_23_R	101.45	6	1.4	0.08	459	1079
chr1	13660782	13661514	tair_24_R	58.67	4.3	1.47	3.05	348	732
chr1	13667872	13668793	tair_25_R	80.31	5.22	1.49	0.46	547	921
chr1	13711853	13714082	tair_26_R	193.27	8.65	1.92	0	712	2229
chr1	13775751	13776979	tair_27_R	119.61	6.6	1.52	0	651	1228
chr1	13776980	13778776	tair_28_R	199.45	8.8	1.78	0	600	1796
chr1	13780951	13782634	tair_29_R	100.69	5.98	1.5	0.08	614	1683
chr1	13787473	13788638	tair_30_R	104.9	6.12	1.62	0	683	1165
chr1	13788639	13790184	tair_31_R	140.32	7.24	1.66	0	486	1545
chr1	13793290	13793924	tair_32_R	52.49	4.01	1.22	5.72	312	634
chr1	13794058	13795341	tair_33_R	154.37	7.64	1.7	0	533	1283
chr1	13795342	13796792	tair_34_R	123.09	6.71	1.51	0	634	1450
chr1	13797282	13800361	tair_35_R	283.67	10.67	2.18	0	751	3079
chr1	13800362	13801324	tair_36_R	93.78	5.73	1.51	0.08	473	962
chr1	13863757	13865318	tair_37_R	231.36	9.55	2	0	814	1561
chr1	13865319	13866312	tair_38	118.03	6.55	1.71	0	384	993
chr1	13884585	13885532	tair_39_R	72.94	4.93	1.49	0.59	498	947
chr1	13891256	13892258	tair_40_R	81.95	5.29	1.51	0.32	563	1002
chr1	13913813	13914868	tair_41	87.45	5.5	1.43	0.08	497	1055
chr1	13919209	13920405	tair_42_R	115.84	6.48	1.47	0	592	1196
chr1	13921481	13923658	tair_43_R	279.35	10.58	2.18	0	1317	2177
chr1	13941701	13943288	tair_44_R	147.14	7.43	1.89	0	647	1587
chr1	13943331	13944120	tair_45_R	56.3	4.19	1.27	4.1	397	789
chr1	13946615	13947757	tair_46_R	122.23	6.69	1.52	0	615	1142
chr1	13993916	13996037	tair_47	616.31	16.09	15.7	0	1051	2121
chr1	14046424	14047570	tair_48	158.84	7.76	1.81	0	508	1146
chr1	14047571	14048420	tair_49_R	65.89	4.63	1.34	1.13	387	849
chr1	14061702	14063342	tair_50_R	190.75	8.59	1.93	0	958	1640
chr1	14079400	14080137	tair_51_R	56.84	4.22	1.36	3.64	380	737
chr1	14084668	14085822	tair_52_R	109.33	6.27	1.63	0	595	1154
chr1	14085823	14087129	tair_53_R	228.26	9.48	1.95	0	496	1306
chr1	14093016	14093827	tair_54_R	50.45	3.9	1.25	6.98	499	811
chr1	14093828	14095440	tair_55_R	181.66	8.36	1.85	0	960	1612
chr1	14095441	14096836	tair_56_R	206.12	8.97	1.92	0	639	1395
chr1	14100778	14102032	tair_57_R	139.92	7.22	1.61	0	603	1254
chr1	14102044	14103156	tair_58_R	73.76	4.96	1.47	0.59	360	1112
chr1	14108053	14109380	tair_59_R	184.07	8.42	1.73	0	820	1327
chr1	14123796	14124898	tair_60_R	109.14	6.26	1.48	0	576	1102
chr1	14124922	14125779	tair_61_R	78.3	5.14	1.21	0.46	404	857
chr1	14180064	14182981	tair_62_R	262.97	10.24	2.08	0	1876	2917
chr1	14182982	14184087	tair_63_R	114.82	6.45	1.39	0	486	1105
chr1	14185798	14186817	tair_64	73.59	4.95	1.37	0.59	572	1019
chr1	14216968	14218174	tair_65_R	101.39	6	1.48	0.08	544	1206
chr1	14218175	14219345	tair_66_R	80.08	5.21	1.36	0.46	409	1170
chr1	14226108	14227410	tair_67_R	90.1	5.6	1.34	0.08	564	1302
chr1	14227411	14228421	tair_68_R	62.23	4.47	1.31	1.88	389	1010
chr1	14228797	14229923	tair_69_R	97.06	5.85	1.57	0.08	600	1126
chr1	14230028	14231270	tair_70_R	144.08	7.34	1.56	0	703	1242
chr1	14234805	14236008	tair_71_R	182.43	8.38	1.93	0	505	1203
chr1	14236009	14237033	tair_72_R	92.08	5.67	1.5	0.08	379	1024
chr1	14241451	14242648	tair_73_R	128.72	6.89	1.65	0	575	1197
chr1	14242649	14243588	tair_74_R	82.72	5.32	1.41	0.24	366	939
chr1	14247105	14249742	tair_75_R	161.12	7.82	1.6	0	1819	2637
chr1	14249954	14251224	tair_76_R	194.23	8.68	1.98	0	462	1270
chr1	14257085	14257929	tair_77_R	77.37	5.11	1.4	0.52	470	844
chr1	14258099	14258723	tair_78_R	52.17	3.99	1.48	5.78	312	624
chr1	14258724	14259723	tair_79_R	127.77	6.86	1.53	0	323	999
chr1	14262611	14264052	tair_80_R	336.93	11.7	2.2	0	686	1441
chr1	14264053	14264887	tair_81_R	90.07	5.6	1.68	0.08	302	834
chr1	14265621	14266825	tair_82_R	117.51	6.54	1.54	0	673	1204
chr1	14266826	14267895	tair_83_R	80.29	5.22	1.51	0.46	377	1069
chr1	14274477	14275745	tair_84_R	153.36	7.61	1.73	0	544	1268
chr1	14275746	14276782	tair_85_R	116.37	6.5	1.59	0	339	1036
chr1	14282318	14283579	tair_86_R	110.56	6.31	1.41	0	585	1261
chr1	14317432	14318337	tair_87_R	91.9	5.66	1.46	0.08	446	905
chr1	14318348	14319985	tair_88_R	177.63	8.26	1.66	0	884	1637
chr1	14331598	14332266	tair_89_R	56.08	4.18	1.2	4.18	312	668
chr1	14340166	14344069	tair_90_R	276.92	10.53	2.15	0	2149	3903
chr1	14344070	14344831	tair_91_R	67.81	4.71	1.39	0.99	351	761
chr1	14344832	14346177	tair_92_R	68.63	4.75	1.33	0.94	724	1345
chr1	14350526	14351779	tair_93_R	115.84	6.48	1.51	0	612	1253
chr1	14358221	14359506	tair_94_R	184.72	8.44	1.69	0	603	1285
chr1	14363356	14364464	tair_95_R	112.97	6.39	1.56	0	598	1108
chr1	14366207	14368975	tair_96_R	98.09	5.88	1.51	0.08	1581	2768
chr1	14375743	14376957	tair_97_R	76.86	5.09	1.36	0.52	544	1214
chr1	14377362	14378428	tair_98_R	55.59	4.16	1.43	4.31	595	1066
chr1	14381782	14383254	tair_99_R	124.15	6.75	1.56	0	609	1472
chr1	14385541	14387389	tair_100_R	183.07	8.4	1.88	0	664	1848
chr1	14387390	14388152	tair_101_R	68.09	4.72	1.4	0.94	352	762
chr1	14388153	14389536	tair_102_R	80.83	5.24	1.39	0.46	724	1383
chr1	14396179	14397432	tair_103_R	111.6	6.35	1.5	0	612	1253
chr1	14403874	14405159	tair_104_R	190.47	8.58	1.7	0	610	1285
chr1	14409056	14410117	tair_105_R	101.13	5.99	1.53	0.08	541	1061
chr1	14411860	14414628	tair_106_R	98.09	5.89	1.51	0.08	1581	2768
chr1	14421408	14422610	tair_107_R	77.36	5.11	1.36	0.52	532	1202
chr1	14423297	14423923	tair_108_R	52.61	4.01	1.4	5.49	314	626
chr1	14427435	14428907	tair_109_R	122.86	6.71	1.55	0	611	1472
chr1	14431194	14433635	tair_110_R	255.06	10.07	2.17	0	1789	2441
chr1	14435381	14437008	tair_111_R	166.58	7.97	1.57	0	1036	1627
chr1	14441673	14442713	tair_112_R	97.83	5.88	1.45	0.08	576	1040
chr1	14442761	14444311	tair_113_R	149.48	7.5	1.62	0	754	1550
chr1	14444328	14445566	tair_114_R	121.45	6.66	1.47	0	716	1238
chr1	14451350	14454244	tair_115_R	202.9	8.89	1.87	0	939	2894
chr1	14454950	14456424	tair_116_R	186.17	8.48	1.63	0	732	1474
chr1	14463072	14464321	tair_117_R	114.83	6.45	1.48	0	612	1249
chr1	14469259	14470102	tair_118_R	67.86	4.71	1.29	0.99	381	843
chr1	14473901	14474962	tair_119_R	97.05	5.85	1.45	0.08	538	1061
chr1	14476852	14479298	tair_120_R	132.11	6.99	1.59	0	1366	2446
chr1	14484720	14485904	tair_121_R	83.53	5.35	1.35	0.24	535	1184
chr1	14489094	14489860	tair_122_R	60.79	4.4	0.93	2.6	454	766
chr1	14490267	14492920	tair_123_R	207.89	9.01	1.94	0	841	2653
chr1	14492921	14494792	tair_124_R	150.91	7.54	1.63	0	1184	1871
chr1	14497933	14499190	tair_125_R	136.49	7.12	1.49	0	626	1257
chr1	14499191	14502341	tair_126_R	150.38	7.52	1.56	0	2306	3150
chr1	14502795	14504072	tair_127_R	168.02	8.01	1.71	0	596	1277
chr1	14507082	14508126	tair_128_R	64.42	4.56	1.32	1.54	704	1044
chr1	14508296	14509245	tair_129_R	111.64	6.35	1.51	0	453	949
chr1	14511702	14512893	tair_130_R	99.26	5.93	1.38	0.08	546	1191
chr1	14546572	14547198	tair_131_R	71.17	4.85	1.15	0.59	314	626
chr1	14589079	14590167	tair_132_R	83.37	5.34	1.43	0.24	624	1088
chr1	14662461	14663254	tair_133_R	56.79	4.21	1.17	3.72	400	793
chr1	14664180	14664931	tair_134_R	59.99	4.36	1.43	2.75	370	751
chr1	14666581	14667476	tair_135_R	72.59	4.91	1.51	0.59	436	895
chr1	14669993	14671484	tair_136_R	141.7	7.28	1.59	0	673	1491
chr1	14671485	14672487	tair_137_R	85.4	5.42	1.4	0.24	495	1002
chr1	14673697	14674321	tair_138_R	51.77	3.97	1.3	6.05	312	624
chr1	14675272	14676185	tair_139_R	54.54	4.11	1.27	4.82	312	913
chr1	14679446	14680347	tair_140_R	68.39	4.74	1.32	0.94	498	901
chr1	14716974	14717793	tair_141_R	72.45	4.91	1.43	0.59	443	819
chr1	14719503	14720196	tair_142_R	57.96	4.27	1.41	3.17	381	693
chr1	14726038	14726787	tair_143_R	58.71	4.3	1.31	3.05	407	749
chr1	14744742	14745381	tair_144_R	59.78	4.35	1.37	2.83	327	639
chr1	14748941	14749860	tair_145_R	58.77	4.31	1.43	3.05	545	919
chr1	14751510	14752403	tair_146_R	72.97	4.93	1.44	0.59	436	893
chr1	14808842	14810386	tair_147_R	156.15	7.68	1.73	0	717	1544
chr1	14816293	14816917	tair_148_R	50.06	3.88	1.29	7.39	312	624
chr1	14817085	14818654	tair_149_R	139.53	7.21	1.73	0	891	1569
chr1	14827808	14829299	tair_150_R	137.23	7.14	1.57	0	673	1491
chr1	14829300	14830302	tair_151_R	85.83	5.44	1.4	0.16	495	1002
chr1	14831220	14831899	tair_152_R	53.26	4.04	1.26	5.2	312	679
chr1	14839722	14841212	tair_153_R	126.24	6.81	1.57	0	879	1490
chr1	14841213	14842256	tair_154_R	77.1	5.1	1.38	0.52	431	1043
chr1	14849940	14850944	tair_155_R	77.39	5.11	1.52	0.52	565	1004
chr1	14851073	14851708	tair_156_R	55.96	4.17	1.3	4.31	323	635
chr1	14857761	14858868	tair_157_R	98.82	5.91	1.48	0.08	537	1107
chr1	14858971	14859848	tair_158_R	65.29	4.6	1.33	1.34	445	877
chr1	14867808	14868697	tair_159_R	66.56	4.66	1.34	1.06	437	889
chr1	14868788	14869843	tair_160_R	91.33	5.64	1.44	0.08	570	1055
chr1	14875948	14876583	tair_161_R	51.61	3.96	1.27	6.17	323	635
chr1	14876712	14877704	tair_162_R	77.28	5.1	1.52	0.52	439	992
chr1	14885409	14886550	tair_163_R	75.83	5.05	1.37	0.52	603	1141
chr1	14886551	14887934	tair_164_R	121.72	6.67	1.54	0	592	1383
chr1	14900637	14902167	tair_165_R	118.58	6.57	1.64	0	639	1530
chr1	14902335	14902959	tair_166_R	51.17	3.94	1.3	6.42	312	624
chr1	14908866	14910410	tair_167_R	176.34	8.22	1.76	0	792	1544
chr1	14925938	14927385	tair_168_R	128.44	6.88	1.68	0	739	1447
chr1	14927386	14928747	tair_169_R	187.88	8.52	1.74	0	508	1361
chr1	15043191	15044903	tair_170_R	268.43	10.35	1.98	0	802	1712
chr1	15044904	15046461	tair_171_R	162.49	7.86	1.81	0	533	1557
chr1	15046462	15047514	tair_172_R	98.17	5.89	1.51	0.08	379	1052
chr1	15052919	15054664	tair_173_R	261.53	10.21	1.99	0	788	1745
chr1	15054665	15055630	tair_174_R	150.08	7.51	1.84	0	265	965
chr1	15062277	15063594	tair_175_R	146.3	7.41	1.66	0	589	1317
chr1	15063595	15065040	tair_176_R	238.15	9.7	1.92	0	414	1445
chr1	15065041	15066060	tair_177_R	97.38	5.86	1.45	0.08	315	1019
chr1	15066810	15068567	tair_178_R	333.98	11.64	2.06	0	915	1757
chr1	15068568	15069584	tair_179_R	100.62	5.97	1.44	0.08	443	1016
chr1	15076994	15078953	tair_180_R	286.73	10.73	2.29	0	1217	1959
chr1	15083890	15088715	tair_181_R	250.31	9.97	2.63	0	1926	4825
chr1	15180961	15182177	tair_182_R	156.45	7.69	1.7	0	768	1216
chr1	15182178	15183737	tair_183_R	205.11	8.94	1.81	0	942	1559
chr1	15191801	15194748	tair_184_R	238.5	9.71	1.92	0	1867	2947
chr1	15194749	15195795	tair_185_R	194.95	8.69	1.88	0	332	1046
chr1	15421444	15422562	tair_186_R	88.27	5.53	1.42	0.08	603	1118
chr1	15424211	15426509	tair_187_R	137.55	7.15	1.59	0	582	2298
chr1	15434029	15435885	tair_188_R	139.86	7.22	1.55	0	1146	1856
chr1	15439000	15440979	tair_189_R	102.64	6.04	1.42	0	680	1979
chr1	15447286	15450502	tair_190_R	249.71	9.96	2.05	0	792	3216
chr1	15450503	15451281	tair_191_R	86.37	5.46	1.42	0.08	176	778
chr1	15454502	15457069	tair_192_R	177.1	8.24	1.72	0	718	2567
chr1	15457565	15458685	tair_193_R	111.47	6.34	1.55	0	639	1120
chr1	15458686	15460190	tair_194_R	230.3	9.53	1.86	0	725	1504
chr1	15462944	15464047	tair_195_R	85.46	5.42	1.41	0.24	591	1103
chr1	15464048	15465691	tair_196_R	172.24	8.12	1.84	0	1006	1643
chr1	15465692	15467178	tair_197_R	234.03	9.61	1.84	0	693	1486
chr1	15470036	15470986	tair_198_R	78.31	5.14	1.39	0.46	437	950
chr1	15470987	15472601	tair_199_R	165.36	7.93	1.82	0	1013	1614
chr1	15472602	15474069	tair_200_R	225.17	9.41	1.85	0	726	1467
chr1	15476823	15477895	tair_201_R	78.02	5.13	1.38	0.46	599	1072
chr1	15477896	15479570	tair_202_R	170.08	8.06	1.83	0	1037	1674
chr1	15479571	15481058	tair_203_R	235.52	9.64	1.88	0	694	1487
chr1	15483748	15484962	tair_204_R	90.45	5.61	1.42	0.08	591	1214
chr1	15484963	15486525	tair_205_R	172.22	8.12	1.75	0	722	1562
chr1	15486526	15488040	tair_206_R	227.87	9.47	1.83	0	721	1514
chr1	15488662	15489602	tair_207_R	70.6	4.83	1.36	0.66	593	940
chr1	15489833	15490470	tair_208_R	51.35	3.95	1.19	6.23	325	637
chr1	15493918	15496683	tair_209_R	248.14	9.92	1.83	0	2019	2765
chr1	15504556	15507735	tair_210_R	186.12	8.47	1.82	0	2496	3179
chr1	15509686	15511197	tair_211_R	173.97	8.16	1.6	0	729	1511
chr1	15511198	15512010	tair_212_R	75.04	5.01	1.42	0.52	351	812
chr1	15514238	15515408	tair_213_R	109.37	6.27	1.61	0	589	1170
chr1	15515409	15516527	tair_214_R	65.3	4.6	1.44	1.34	591	1118
chr1	15519863	15521051	tair_215_R	115.15	6.46	1.58	0	622	1188
chr1	15521180	15522176	tair_216_R	106.5	6.18	1.53	0	509	996
chr1	15526912	15527838	tair_217_R	75.14	5.02	1.38	0.52	389	926
chr1	15538126	15539399	tair_218_R	201.12	8.84	1.84	0	746	1273
chr1	15539503	15540813	tair_219_R	110.58	6.31	1.55	0	679	1310
chr1	15540890	15542060	tair_220_R	121.97	6.68	1.65	0	579	1170
chr1	15546412	15547956	tair_221_R	184.02	8.42	1.73	0	656	1544
chr1	15547957	15548939	tair_222_R	129.05	6.9	1.62	0	398	982
chr1	15559655	15560637	tair_223_R	85.28	5.42	1.34	0.24	586	982
chr1	15570258	15571088	tair_224_R	58.53	4.3	1.19	3.12	356	830
chr1	15618302	15620846	tair_225	212.64	9.12	1.88	0	792	2544
chr1	15639999	15640623	tair_226_R	50.07	3.88	1.21	7.39	312	624
chr1	15656803	15657448	tair_227_R	52.79	4.02	1.22	5.42	312	645
chr1	15678177	15680335	tair_228_R	163.64	7.89	1.8	0	804	2158
chr1	15684215	15686624	tair_229	212.06	9.11	2.02	0	1900	2409
chr1	15692248	15693380	tair_230_R	103.08	6.06	1.47	0	642	1132
chr1	15699468	15700477	tair_231_R	87.41	5.5	1.46	0.08	454	1009
chr1	15702006	15703256	tair_232_R	214.66	9.17	1.92	0	651	1250
chr1	15703257	15704220	tair_233_R	88.07	5.52	1.43	0.08	466	963
chr1	15706193	15707469	tair_234_R	120.55	6.63	1.71	0	559	1276
chr1	15707552	15708744	tair_235_R	80.69	5.24	1.5	0.46	349	1192
chr1	15708745	15709960	tair_236_R	126.7	6.83	1.54	0	517	1215
chr1	15715311	15716836	tair_237_R	148.79	7.48	1.67	0	596	1525
chr1	15716837	15717693	tair_238_R	97.19	5.85	1.56	0.08	391	856
chr1	15719714	15720722	tair_239_R	84.16	5.37	1.37	0.24	658	1008
chr1	15737971	15738924	tair_240_R	59.91	4.36	1.35	2.83	549	953
chr1	15738943	15739776	tair_241_R	67.13	4.68	1.4	0.99	482	833
chr1	15743459	15744586	tair_242_R	116.67	6.51	1.51	0	686	1127
chr1	15749575	15750665	tair_243_R	81.4	5.27	1.4	0.39	714	1090
chr1	15753053	15753946	tair_244_R	54.71	4.11	1.3	4.82	475	893
chr1	15756696	15757733	tair_245_R	80.91	5.25	1.4	0.46	725	1037
chr1	15786500	15788197	tair_246_R	243.2	9.81	1.84	0	740	1697
chr1	15788198	15789161	tair_247_R	122.37	6.69	1.55	0	343	963
chr1	15792220	15794741	tair_248_R	175.29	8.2	2.02	0	2058	2521
chr1	15823435	15826300	tair_249_R	176.71	8.23	1.87	0	2179	2865
chr1	15826301	15827396	tair_250_R	127.41	6.85	1.55	0	554	1095
chr1	15835459	15838504	tair_251_R	239.93	9.74	1.96	0	611	3045
chr1	15838505	15839602	tair_252_R	133.93	7.05	1.56	0	554	1097
chr1	15847700	15850126	tair_253_R	241.23	9.77	1.96	0	586	2426
chr1	15855527	15856705	tair_254_R	108.06	6.23	1.45	0	622	1178
chr1	16014896	16015827	tair_255_R	69.89	4.8	1.52	0.94	404	931
chr1	16021341	16022396	tair_256_R	75.36	5.03	1.57	0.52	493	1055
chr1	16047737	16048733	tair_257_R	78.7	5.16	1.4	0.46	475	996
chr1	16052648	16053273	tair_258_R	51.74	3.97	1.35	6.17	313	625
chr1	16053422	16054127	tair_259_R	74.13	4.98	1.38	0.52	342	705
chr1	16096277	16097363	tair_260_R	86.82	5.47	1.5	0.08	613	1086
chr1	16097535	16098743	tair_261_R	105.11	6.13	1.37	0	607	1208
chr1	16105207	16106471	tair_262_R	118.53	6.57	1.45	0	696	1264
chr1	16106472	16107447	tair_263_R	102.73	6.05	1.42	0	469	975
chr1	16255743	16256367	tair_264_R	61.87	4.45	1.34	1.95	312	624
chr1	16362445	16363320	tair_265_R	69.66	4.79	1.49	0.94	449	875
chr1	16380224	16381069	tair_266_R	87.54	5.5	1.39	0.08	409	845
chr1	16398563	16399577	tair_267_R	86.96	5.48	1.4	0.08	498	1014
chr1	16409188	16410049	tair_268_R	63.91	4.54	1.33	1.54	395	861
chr1	16521291	16521915	tair_269_R	50.9	3.93	1.12	6.71	312	624
chr1	17641446	17643533	tair_270	654.97	16.61	15.6	0	1354	2087
chr1	17717466	17718332	tair_271_R	59.15	4.32	1.35	3.05	493	866
chr1	18409151	18409909	tair_272	76.98	5.09	2.41	0.52	413	758
chr1	18898275	18899200	tair_273_R	67.19	4.68	1.44	0.99	484	925
chr1	21156838	21157499	tair_274	50.87	3.92	2.08	6.71	349	661
chr1	21214310	21215358	tair_275_R	57.55	4.25	1.41	3.24	736	1048
chr1	21747647	21748711	tair_276_R	123.95	6.74	1.26	0	552	1064
chr1	25979696	25980320	tair_277_R	65.43	4.61	1.42	1.28	312	624
chr1	28540738	28542889	tair_278	616.31	16.09	15.7	0	1072	2151
chr2	721	6098	tair_279	159.11	7.77	1.75	0	2740	5377
chr2	6851	7475	tair_280_R	51.39	3.95	1.25	6.23	312	624
chr2	8365	10719	tair_281	156.19	7.69	2	0	1688	2354
chr2	1629700	1630359	tair_282_R	55.35	4.14	1.43	4.54	312	659
chr2	1636385	1637207	tair_283_R	59.8	4.35	1.4	2.83	374	822
chr2	2060026	2060687	tair_284	52.32	4	2.12	5.78	312	661
chr2	2282232	2283243	tair_285	62.45	4.47	2.3	1.81	661	1011
chr2	2374378	2375542	tair_286_R	108.42	6.24	1.46	0	637	1164
chr2	2381389	2382196	tair_287_R	67.87	4.71	1.41	0.94	414	807
chr2	2400913	2402282	tair_288_R	170.37	8.07	1.81	0	511	1369
chr2	2402283	2403178	tair_289_R	80.73	5.24	1.5	0.46	440	895
chr2	2447308	2449791	tair_290_R	230.1	9.52	1.99	0	693	2483
chr2	2450472	2451807	tair_291_R	183.13	8.4	1.66	0	603	1335
chr2	2451808	2453143	tair_292_R	144	7.34	1.66	0	613	1335
chr2	2453144	2454590	tair_293_R	213	9.13	1.76	0	712	1446
chr2	2464955	2466174	tair_294_R	137.34	7.15	1.53	0	607	1219
chr2	2468959	2469883	tair_295_R	71.07	4.85	1.29	0.66	431	924
chr2	2487286	2488515	tair_296_R	152.08	7.57	1.68	0	691	1229
chr2	2488516	2489993	tair_297_R	295.64	10.91	2.01	0	885	1477
chr2	2497061	2498176	tair_298_R	93.39	5.72	1.45	0.08	529	1115
chr2	2498177	2501648	tair_299_R	208.98	9.03	1.83	0	634	3471
chr2	2511507	2512439	tair_300_R	78.95	5.17	1.51	0.46	538	932
chr2	2576107	2577580	tair_301_R	154.74	7.65	1.69	0	782	1473
chr2	2577581	2578634	tair_302	155.08	7.65	1.87	0	331	1053
chr2	2621898	2624303	tair_303_R	195.49	8.71	1.68	0	1723	2405
chr2	2688186	2689189	tair_304_R	104.26	6.1	1.51	0	566	1003
chr2	2691132	2692267	tair_305	110.71	6.32	1.52	0	540	1135
chr2	2692383	2693334	tair_306_R	64.48	4.57	1.26	1.48	468	951
chr2	2707109	2708115	tair_307_R	86.29	5.45	1.44	0.08	535	1006
chr2	2708116	2709356	tair_308_R	209.42	9.04	1.81	0	640	1240
chr2	2721075	2722287	tair_309_R	93.6	5.72	1.4	0.08	729	1212
chr2	2722288	2723169	tair_310_R	59.58	4.34	1.34	2.91	337	881
chr2	2746163	2747344	tair_311_R	120.42	6.63	1.53	0	673	1181
chr2	2786050	2787280	tair_312_R	131.52	6.97	1.52	0	646	1230
chr2	2787281	2788408	tair_313	159.94	7.79	1.74	0	475	1127
chr2	2826978	2828019	tair_314	72.12	4.89	1.33	0.59	475	1041
chr2	2828056	2829879	tair_315_R	152.25	7.58	1.45	0	1005	1823
chr2	2830414	2831182	tair_316_R	70.45	4.82	1.23	0.73	368	768
chr2	2855457	2856574	tair_317_R	90.44	5.61	1.41	0.08	608	1117
chr2	2856575	2857720	tair_318	196.12	8.72	1.87	0	548	1145
chr2	2871584	2872826	tair_319_R	135.2	7.08	1.63	0	753	1242
chr2	2872827	2873912	tair_320_R	120.8	6.64	1.47	0	631	1085
chr2	2880393	2881827	tair_321_R	144.35	7.35	1.55	0	832	1434
chr2	2881828	2882776	tair_322_R	118.07	6.56	1.55	0	359	948
chr2	2937745	2939293	tair_323	656.74	16.63	8.58	0	738	1548
chr2	3118475	3119426	tair_324_R	74.28	4.98	1.18	0.52	527	951
chr2	3142926	3143997	tair_325_R	76.81	5.08	1.39	0.52	529	1071
chr2	3143998	3144737	tair_326_R	77.45	5.11	1.47	0.52	384	739
chr2	3186470	3189825	tair_327	522.69	14.76	10.32	0	2560	3355
chr2	3247518	3248571	tair_328	75.05	5.01	1.49	0.52	635	1053
chr2	3251581	3252553	tair_329	67.22	4.69	1.67	0.99	348	972
chr2	3265130	3265755	tair_330	51.71	3.97	1.47	6.17	313	625
chr2	3270247	3271271	tair_331	61.74	4.44	1.36	2.01	346	1024
chr2	3271280	3272476	tair_332	105.64	6.15	1.8	0	628	1196
chr2	3272629	3273501	tair_333	54.8	4.12	1.64	4.77	450	872
chr2	3276119	3277320	tair_334	200.78	8.84	3.25	0	633	1201
chr2	3277321	3278055	tair_335	57.01	4.22	1.4	3.57	259	734
chr2	3280283	3281717	tair_336	191.41	8.61	2.22	0	645	1434
chr2	3281974	3282640	tair_337	50.7	3.92	1.52	6.83	354	666
chr2	3283110	3284065	tair_338	60.94	4.41	1.46	2.6	558	955
chr2	3284066	3284996	tair_339	74.39	4.99	1.6	0.52	414	930
chr2	3299931	3300851	tair_340	58.62	4.3	1.59	3.05	423	920
chr2	3301978	3302867	tair_341_R	74.25	4.98	1.74	0.52	429	889
chr2	3303150	3303803	tair_342	51.87	3.97	1.67	5.97	341	653
chr2	3306919	3307543	tair_343	50.82	3.92	1.57	6.77	312	624
chr2	3307998	3308762	tair_344	50.81	3.92	1.41	6.77	312	764
chr2	3311257	3312491	tair_345	148.07	7.46	1.84	0	570	1234
chr2	3313303	3314040	tair_346	53.77	4.07	1.61	5.14	312	737
chr2	3322365	3323928	tair_347	117.21	6.53	1.76	0	714	1563
chr2	3324752	3325822	tair_348	70.99	4.85	1.59	0.66	499	1070
chr2	3325991	3327051	tair_349	80.08	5.21	1.58	0.46	418	1060
chr2	3327535	3328447	tair_350	62.75	4.49	1.64	1.81	528	912
chr2	3330646	3332632	tair_351	510.52	14.58	4.09	0	1164	1986
chr2	3336150	3336781	tair_352	50.21	3.89	1.65	7.19	319	631
chr2	3338176	3338948	tair_353	55.84	4.17	1.6	4.31	331	772
chr2	3340682	3341837	tair_354	63.07	4.5	1.51	1.75	667	1155
chr2	3341838	3342612	tair_355	67.85	4.71	1.66	0.99	357	774
chr2	3342763	3343902	tair_356	79.01	5.17	1.63	0.46	715	1139
chr2	3343903	3345439	tair_357	77.19	5.1	1.65	0.52	371	1536
chr2	3345497	3346308	tair_358	56.21	4.19	1.58	4.1	424	811
chr2	3346326	3347355	tair_359	82.69	5.32	1.45	0.32	508	1029
chr2	3347809	3348733	tair_360	55.11	4.13	1.5	4.62	438	924
chr2	3357765	3358877	tair_361	69.04	4.76	1.52	0.94	704	1112
chr2	3362252	3362876	tair_362	51.21	3.94	1.27	6.42	312	624
chr2	3363078	3363740	tair_363	52.73	4.02	1.53	5.49	350	662
chr2	3363749	3364952	tair_364	116.44	6.5	1.62	0	739	1203
chr2	3367060	3368501	tair_365	107.96	6.22	1.6	0	837	1441
chr2	3368600	3369681	tair_366	68.63	4.75	1.57	0.94	414	1081
chr2	3369682	3371367	tair_367	125.48	6.79	1.74	0	907	1685
chr2	3371411	3373275	tair_368	139.51	7.21	2.04	0	1146	1864
chr2	3373276	3374282	tair_369	101.51	6	1.93	0.08	216	1006
chr2	3374433	3375057	tair_370	50.52	3.91	1.64	6.9	312	624
chr2	3375299	3376364	tair_371	90.69	5.62	2.16	0.08	609	1065
chr2	3376679	3378399	tair_372	98.25	5.89	2.26	0.08	974	1720
chr2	3381549	3382610	tair_373	90.11	5.6	2.08	0.08	393	1061
chr2	3383126	3383787	tair_374	52.33	4	2.04	5.78	349	661
chr2	3383928	3387112	tair_375	169.67	8.05	2.61	0	2538	3184
chr2	3393937	3395618	tair_376	163.32	7.88	2.6	0	467	1681
chr2	3396734	3397751	tair_377	63.14	4.51	2.13	1.75	430	1017
chr2	3397752	3398584	tair_378	85.38	5.42	2.32	0.24	337	832
chr2	3399106	3400101	tair_379	53.71	4.07	1.71	5.14	335	995
chr2	3400341	3401114	tair_380	60.97	4.41	2.05	2.6	461	773
chr2	3405386	3407118	tair_381	88.86	5.55	2.51	0.08	530	1732
chr2	3407393	3408534	tair_382	111.16	6.33	2.48	0	758	1141
chr2	3408535	3409489	tair_383	112.53	6.38	2.29	0	397	954
chr2	3409641	3410665	tair_384	68.46	4.74	2.15	0.94	679	1024
chr2	3410666	3411507	tair_385	67	4.68	1.89	0.99	459	841
chr2	3412667	3413990	tair_386	94.38	5.75	2.75	0.08	565	1323
chr2	3413991	3415562	tair_387	180.76	8.34	3.74	0	810	1571
chr2	3417741	3418365	tair_388	58.51	4.29	2.18	3.12	312	624
chr2	3418366	3418753	tair_389	50.86	3.92	1.91	6.71	75	387
chr2	3418975	3419604	tair_390	51.94	3.98	1.64	5.91	317	629
chr2	3420028	3420795	tair_391	56.67	4.21	2.13	3.95	345	767
chr2	3420796	3421107	tair_392	50.17	3.89	2.11	7.34	-1	311
chr2	3423719	3424380	tair_393	58.12	4.28	2.23	3.17	312	661
chr2	3424381	3424781	tair_394	52.52	4.01	1.94	5.72	88	400
chr2	3425524	3427023	tair_395	163.51	7.89	2.75	0	704	1499
chr2	3427024	3428265	tair_396	65.81	4.62	2.02	1.13	349	1241
chr2	3429547	3430488	tair_397	80.22	5.22	2.17	0.46	487	941
chr2	3430489	3431685	tair_398	91.79	5.66	2.49	0.08	476	1196
chr2	3432132	3433227	tair_399	102.32	6.03	2.35	0	647	1095
chr2	3433304	3435025	tair_400	150.52	7.53	2.95	0	858	1721
chr2	3435026	3440610	tair_401	370.62	12.31	3.05	0	1580	5584
chr2	3441642	3442668	tair_402	83.65	5.35	2.08	0.24	568	1026
chr2	3444778	3445402	tair_403	50.42	3.9	1.94	7.05	312	624
chr2	3445661	3447286	tair_404	109.44	6.27	2.52	0	805	1625
chr2	3447287	3449000	tair_405	109.16	6.26	1.95	0	833	1713
chr2	3449001	3449466	tair_406	50.42	3.9	1.9	7.05	153	465
chr2	3450324	3452608	tair_407	164.69	7.92	2.74	0	1505	2284
chr2	3452609	3453587	tair_408	62.35	4.47	2.22	1.88	274	978
chr2	3453588	3454693	tair_409	133.07	7.02	2.11	0	397	1105
chr2	3455971	3457497	tair_410	116.02	6.49	2.38	0	864	1526
chr2	3458521	3459953	tair_411	83.85	5.36	2.22	0.24	826	1432
chr2	3460571	3462284	tair_412	125.46	6.79	2.77	0	856	1713
chr2	3462454	3463936	tair_413	89.64	5.58	2.23	0.08	988	1482
chr2	3464573	3465768	tair_414	68.2	4.73	2.21	0.94	641	1195
chr2	3466997	3469737	tair_415	685.56	17.01	8.01	0	1462	2740
chr2	3469738	3471092	tair_416	91.39	5.64	2.15	0.08	540	1354
chr2	3472416	3474921	tair_417	120.22	6.62	2.59	0	1244	2505
chr2	3474922	3475711	tair_418	73.58	4.95	2.02	0.59	283	789
chr2	3476548	3477860	tair_419	78.98	5.17	2.05	0.46	606	1312
chr2	3477861	3479203	tair_420	65.28	4.6	1.97	1.34	800	1342
chr2	3479204	3486731	tair_421	183.88	8.42	2.94	0	672	7527
chr2	3486732	3488108	tair_422	166.88	7.98	2.46	0	430	1376
chr2	3488312	3491272	tair_423	133.45	7.03	2.65	0	1889	2960
chr2	3491380	3492289	tair_424	69.46	4.78	2.28	0.94	520	909
chr2	3492290	3493259	tair_425	67.95	4.72	1.98	0.94	409	969
chr2	3493416	3494457	tair_426	113.96	6.42	2.74	0	437	1041
chr2	3494992	3497160	tair_427	871.35	19.26	7.34	0	1008	2168
chr2	3498214	3498874	tair_428	54.73	4.11	1.91	4.82	348	660
chr2	3498962	3499586	tair_429	52.54	4.01	1.94	5.56	312	624
chr2	3499587	3500430	tair_430	68.55	4.74	2.03	0.94	128	843
chr2	3500817	3502723	tair_431	114.21	6.43	1.94	0	1239	1906
chr2	3502724	3503849	tair_432	76.46	5.07	1.63	0.52	458	1125
chr2	3503850	3505504	tair_433	119.87	6.61	1.69	0	907	1654
chr2	3505596	3507441	tair_434	141.11	7.26	2.06	0	1129	1845
chr2	3507442	3508450	tair_435	102.14	6.03	1.93	0	218	1008
chr2	3508451	3508896	tair_436	50.46	3.9	1.76	6.98	133	445
chr2	3508897	3509394	tair_437	59.03	4.32	1.7	3.05	153	497
chr2	3539539	3540186	tair_438_R	54.11	4.09	1.35	5.14	335	647
chr2	3550789	3551912	tair_439_R	79.03	5.17	1.43	0.46	571	1123
chr2	3551913	3552873	tair_440	71.75	4.88	1.5	0.59	311	960
chr2	3557965	3558976	tair_441_R	57.68	4.26	1.34	3.24	390	1011
chr2	3600077	3601332	tair_442_R	128.79	6.89	1.55	0	753	1255
chr2	3601333	3602361	tair_443	122.58	6.7	1.52	0	321	1028
chr2	3603710	3604773	tair_444_R	85.9	5.44	1.53	0.16	351	1063
chr2	3604798	3608213	tair_445_R	201.8	8.86	1.65	0	1288	3415
chr2	3614602	3619095	tair_446_R	291.41	10.82	2.09	0	1564	4493
chr2	3624450	3631999	tair_447_R	340.3	11.76	2.28	0	4089	7549
chr2	3632104	3635327	tair_448_R	280.74	10.61	2.54	0	844	3223
chr2	3643169	3644732	tair_449_R	166.27	7.96	1.69	0	692	1563
chr2	3644733	3646114	tair_450_R	159.91	7.79	1.71	0	424	1381
chr2	3646115	3646922	tair_451_R	61.87	4.45	1.22	1.95	317	807
chr2	3667546	3669711	tair_452_R	118.15	6.56	1.36	0	1621	2165
chr2	3669888	3670583	tair_453_R	58.14	4.28	1.02	3.17	383	695
chr2	3670662	3671884	tair_454_R	135.83	7.1	1.51	0	560	1222
chr2	3683483	3684504	tair_455_R	76.13	5.06	1.35	0.52	594	1021
chr2	3689029	3690432	tair_456_R	258.84	10.15	1.86	0	573	1403
chr2	3690476	3691519	tair_457_R	143.74	7.33	1.7	0	497	1043
chr2	3719339	3720621	tair_458_R	135.31	7.09	1.4	0	633	1282
chr2	3720622	3721229	tair_459_R	81.96	5.29	1.15	0.32	52	607
chr2	3721278	3721902	tair_460_R	50.86	3.92	0.98	6.71	312	624
chr2	3722320	3724177	tair_461_R	99.59	5.94	1.35	0.08	416	1857
chr2	3724496	3725810	tair_462_R	172.2	8.12	1.49	0	491	1314
chr2	3728290	3729430	tair_463_R	88.15	5.52	1.47	0.08	739	1140
chr2	3738111	3739037	tair_464_R	93.75	5.73	1.46	0.08	587	926
chr2	3739427	3740590	tair_465_R	98.48	5.9	1.32	0.08	415	1163
chr2	3745292	3746802	tair_466_R	137.73	7.16	1.51	0	662	1510
chr2	3746803	3747860	tair_467_R	93.64	5.73	1.28	0.08	454	1057
chr2	3756919	3759854	tair_468_R	280.39	10.6	2.04	0	686	2935
chr2	3770436	3771699	tair_469_R	119.59	6.6	1.47	0	751	1263
chr2	3777960	3780786	tair_470_R	255.67	10.08	1.91	0	678	2826
chr2	3820759	3821770	tair_471_R	76.14	5.06	1.38	0.52	614	1011
chr2	3836888	3837801	tair_472_R	56.7	4.21	1.23	3.88	321	913
chr2	3838085	3839271	tair_473_R	80	5.21	1.26	0.46	761	1186
chr2	3861599	3862543	tair_474_R	67.47	4.7	1.42	0.99	388	944
chr2	3862642	3863698	tair_475_R	101.95	6.02	1.5	0	653	1056
chr2	3868483	3869587	tair_476_R	82.33	5.3	1.42	0.32	699	1104
chr2	3869588	3870721	tair_477_R	142.52	7.3	1.66	0	706	1133
chr2	3872220	3872845	tair_478_R	50.05	3.88	1.36	7.39	313	625
chr2	3872874	3873526	tair_479_R	56.61	4.21	1.3	3.95	340	652
chr2	3879200	3880844	tair_480_R	151.43	7.55	1.65	0	702	1644
chr2	3880845	3882086	tair_481_R	182.97	8.39	1.78	0	449	1241
chr2	3883594	3884805	tair_482_R	134.43	7.06	1.59	0	714	1211
chr2	3884806	3885737	tair_483_R	78.92	5.17	1.38	0.46	393	931
chr2	3889328	3890485	tair_484_R	92.48	5.68	1.39	0.08	610	1157
chr2	3890486	3891508	tair_485_R	88.05	5.52	1.51	0.08	547	1022
chr2	3893204	3894725	tair_486_R	207.39	9	1.82	0	695	1521
chr2	3894791	3896016	tair_487	199.09	8.8	1.87	0	535	1225
chr2	3912931	3914267	tair_488_R	157.19	7.71	1.63	0	573	1336
chr2	3914268	3915181	tair_489_R	97.24	5.85	1.54	0.08	311	913
chr2	3925833	3926956	tair_490_R	115.11	6.46	1.53	0	479	1123
chr2	3927049	3927987	tair_491_R	57.29	4.24	1.21	3.32	386	938
chr2	3952141	3952829	tair_492_R	53.91	4.08	1.28	5.14	340	688
chr2	3954959	3956154	tair_493_R	181.57	8.36	1.79	0	655	1195
chr2	3961404	3962652	tair_494_R	141.99	7.28	1.6	0	538	1248
chr2	3962749	3963555	tair_495_R	63.26	4.51	1.33	1.69	367	806
chr2	3964841	3965850	tair_496_R	100.26	5.96	1.54	0.08	464	1009
chr2	3965851	3966397	tair_497_R	51.68	3.97	1.28	6.17	234	546
chr2	3973029	3974383	tair_498_R	175.95	8.21	1.7	0	622	1354
chr2	3974384	3975341	tair_499_R	102.48	6.04	1.49	0	311	957
chr2	3977925	3980664	tair_500_R	304.08	11.07	2.05	0	716	2739
chr2	3983587	3984235	tair_501_R	57.13	4.23	1.36	3.41	318	648
chr2	3984236	3984541	tair_502_R	57.92	4.27	1.41	3.17	-7	305
chr2	3984542	3985001	tair_503_R	52.01	3.98	1.26	5.91	120	459
chr2	4062783	4064030	tair_504_R	131.93	6.99	1.6	0	703	1247
chr2	4064031	4064994	tair_505_R	71.18	4.85	1.34	0.59	377	963
chr2	4131729	4132408	tair_506_R	54.29	4.09	1.24	5.05	317	679
chr2	4137854	4138869	tair_507_R	83.46	5.35	1.34	0.24	420	1015
chr2	4139642	4140794	tair_508_R	71.42	4.86	1.52	0.59	426	1152
chr2	4161388	4162012	tair_509_R	57.74	4.26	1.13	3.17	312	624
chr2	4168033	4168979	tair_510_R	93.56	5.72	1.46	0.08	478	946
chr2	4168980	4169288	tair_511_R	53.1	4.04	1.34	5.27	-4	308
chr2	4179618	4180579	tair_512_R	55.83	4.17	1.32	4.31	322	961
chr2	4183336	4184215	tair_513_R	59.94	4.36	1.2	2.83	567	879
chr2	4191059	4192101	tair_514_R	81.46	5.27	1.4	0.32	654	1042
chr2	4192908	4194033	tair_515_R	100.06	5.95	1.53	0.08	572	1125
chr2	4194034	4195213	tair_516_R	156.99	7.71	1.66	0	572	1179
chr2	4199971	4200982	tair_517_R	85.74	5.43	1.45	0.16	635	1011
chr2	4201086	4202257	tair_518_R	116.81	6.51	1.5	0	542	1171
chr2	4203815	4205253	tair_519_R	157.64	7.73	1.59	0	723	1438
chr2	4205254	4206373	tair_520_R	96.35	5.82	1.42	0.08	558	1119
chr2	4209963	4211127	tair_521_R	169.65	8.05	1.98	0	673	1164
chr2	4211334	4212090	tair_522_R	64.76	4.58	1.31	1.41	312	756
chr2	4216217	4217619	tair_523_R	156.42	7.69	1.59	0	665	1402
chr2	4217620	4218657	tair_524_R	78.31	5.14	1.39	0.46	361	1037
chr2	4223912	4226304	tair_525_R	239.16	9.72	1.91	0	644	2392
chr2	4263298	4265772	tair_526_R	176.75	8.24	1.85	0	1693	2474
chr2	4290610	4291938	tair_527_R	237.45	9.69	1.74	0	743	1328
chr2	4292236	4293066	tair_528_R	68.17	4.73	1.3	0.94	377	830
chr2	4297579	4299158	tair_529_R	216.63	9.21	1.77	0	754	1579
chr2	4377064	4378198	tair_530_R	128.08	6.87	1.51	0	618	1134
chr2	4401881	4402749	tair_531_R	53.78	4.07	1.24	5.14	312	868
chr2	4403256	4404033	tair_532_R	56.49	4.2	1.39	4.03	354	777
chr2	4404987	4406296	tair_533_R	194.88	8.69	1.78	0	741	1309
chr2	4406413	4407565	tair_534_R	109.02	6.26	1.51	0	450	1152
chr2	4469274	4470062	tair_535_R	54.78	4.12	1.26	4.82	390	788
chr2	4474584	4475785	tair_536_R	137.21	7.14	1.66	0	615	1201
chr2	4520370	4523236	tair_537_R	215.63	9.19	1.91	0	758	2866
chr2	4523237	4524345	tair_538_R	97.96	5.88	1.46	0.08	621	1108
chr2	4527435	4528872	tair_539_R	194.25	8.68	1.76	0	707	1437
chr2	4528873	4529996	tair_540_R	188.19	8.53	1.76	0	457	1123
chr2	4572089	4572828	tair_541_R	54.76	4.12	1.38	4.82	313	739
chr2	4577018	4579558	tair_542_R	148.16	7.46	1.6	0	808	2540
chr2	4588147	4589409	tair_543_R	105.99	6.16	1.48	0	697	1262
chr2	4589410	4590377	tair_544_R	80.59	5.23	1.44	0.46	396	967
chr2	4600402	4601613	tair_545_R	117.69	6.54	1.59	0	628	1211
chr2	4604932	4605961	tair_546_R	75.46	5.03	1.31	0.52	432	1029
chr2	4622477	4623525	tair_547_R	69.27	4.77	1.39	0.94	433	1048
chr2	4623526	4624732	tair_548_R	146.92	7.43	1.64	0	474	1206
chr2	4681687	4682803	tair_549_R	122.57	6.7	1.53	0	481	1116
chr2	4689009	4690094	tair_550_R	107.88	6.22	1.6	0	635	1085
chr2	4696660	4698119	tair_551_R	155.6	7.67	1.65	0	688	1459
chr2	4700116	4701355	tair_552_R	158.78	7.76	1.68	0	674	1239
chr2	4704535	4705806	tair_553_R	156.31	7.69	1.68	0	642	1271
chr2	4705903	4706560	tair_554_R	54.12	4.09	1.29	5.14	312	657
chr2	4717087	4718217	tair_555_R	82.95	5.33	1.46	0.24	406	1130
chr2	4782473	4783692	tair_556_R	111.79	6.35	1.5	0	609	1219
chr2	4786470	4787755	tair_557_R	142.31	7.29	1.62	0	557	1285
chr2	4787801	4788726	tair_558_R	78.49	5.15	1.44	0.46	525	925
chr2	4850923	4851669	tair_559_R	64.8	4.58	1.89	1.41	312	746
chr2	4941794	4944687	tair_560_R	285.02	10.69	2.13	0	761	2893
chr2	4984353	4985335	tair_561_R	91.22	5.64	1.4	0.08	526	982
chr2	4996924	4997778	tair_562_R	71.33	4.86	1.5	0.59	390	854
chr2	4997779	4998825	tair_563_R	93.79	5.73	1.37	0.08	637	1046
chr2	5039965	5040630	tair_564_R	53.08	4.03	1.28	5.27	321	665
chr2	5091669	5092766	tair_565_R	99	5.92	1.39	0.08	673	1097
chr2	5092767	5093850	tair_566_R	100.75	5.98	1.48	0.08	361	1083
chr2	5100343	5100969	tair_567_R	52.26	3.99	1.28	5.78	313	626
chr2	5100970	5102780	tair_568_R	106.68	6.18	1.42	0	610	1810
chr2	5104399	5105245	tair_569_R	65.38	4.61	1.33	1.34	468	846
chr2	5130195	5131349	tair_570_R	105.92	6.16	1.46	0	606	1154
chr2	5131497	5132875	tair_571_R	104.34	6.1	1.43	0	630	1378
chr2	5137269	5138470	tair_572_R	110.37	6.3	1.33	0	690	1201
chr2	5138722	5139651	tair_573_R	79.78	5.2	1.28	0.46	367	929
chr2	5141977	5142699	tair_574_R	56.01	4.18	1.3	4.31	410	722
chr2	5168796	5169581	tair_575_R	59.82	4.36	1.27	2.83	353	785
chr2	5195087	5196013	tair_576_R	72.61	4.91	1.38	0.59	424	926
chr2	5205121	5206291	tair_577_R	80.11	5.22	1.32	0.46	480	1170
chr2	5206602	5207560	tair_578_R	79.2	5.18	1.38	0.46	493	958
chr2	5208057	5209243	tair_579_R	81.31	5.26	1.45	0.39	422	1186
chr2	5209244	5210512	tair_580_R	81.56	5.27	1.31	0.32	673	1268
chr2	5210726	5211774	tair_581_R	60.44	4.38	1.22	2.67	605	1048
chr2	5211954	5213121	tair_582_R	61.92	4.45	1.3	1.95	560	1167
chr2	5256694	5257946	tair_583_R	173.16	8.14	1.74	0	598	1252
chr2	5258065	5259409	tair_584_R	188.44	8.53	1.82	0	566	1344
chr2	5266651	5268493	tair_585_R	179.69	8.31	1.77	0	681	1842
chr2	5268494	5269866	tair_586_R	138.74	7.19	1.73	0	682	1372
chr2	5273419	5275261	tair_587_R	159.53	7.78	1.67	0	644	1842
chr2	5275395	5276585	tair_588_R	146.48	7.41	1.86	0	547	1190
chr2	5280180	5281984	tair_589_R	176.01	8.22	1.75	0	606	1804
chr2	5282118	5283308	tair_590_R	147.08	7.43	1.87	0	547	1190
chr2	5355397	5356670	tair_591_R	170.29	8.07	1.58	0	717	1273
chr2	5356707	5357757	tair_592_R	75.98	5.05	1.32	0.52	501	1050
chr2	5369594	5370827	tair_593_R	143.2	7.32	1.53	0	508	1233
chr2	5370828	5371724	tair_594_R	88.02	5.52	1.53	0.08	280	896
chr2	5431986	5432798	tair_595_R	67.65	4.7	1.71	0.99	350	812
chr2	5437586	5438683	tair_596	117.14	6.53	2.53	0	567	1097
chr2	5438879	5440060	tair_597_R	153.88	7.62	1.6	0	587	1181
chr2	5498608	5499651	tair_598_R	108.01	6.23	1.43	0	538	1043
chr2	5502261	5503435	tair_599_R	156.98	7.71	1.6	0	558	1174
chr2	5506921	5507545	tair_600_R	53.7	4.07	1.18	5.14	312	624
chr2	5571735	5572904	tair_601_R	165.28	7.93	1.83	0	670	1169
chr2	5572943	5574545	tair_602_R	313.21	11.25	2	0	908	1602
chr2	5582482	5583754	tair_603_R	145.47	7.38	1.61	0	575	1272
chr2	5583755	5585108	tair_604_R	250.37	9.97	1.91	0	556	1353
chr2	5585109	5586445	tair_605_R	225.37	9.41	1.94	0	683	1336
chr2	5733537	5734161	tair_606_R	50.12	3.89	1.27	7.34	312	624
chr2	5793545	5794306	tair_607_R	52	3.98	1.35	5.91	449	761
chr2	5813950	5814647	tair_608_R	57.69	4.26	1.1	3.24	385	697
chr2	5820808	5821680	tair_609_R	66.59	4.66	1.4	1.06	438	872
chr2	5992728	5994294	tair_610_R	144.5	7.36	1.46	0	821	1566
chr2	6001078	6002442	tair_611_R	71.12	4.85	1.29	0.59	783	1364
chr2	6002609	6003884	tair_612_R	107.66	6.21	1.33	0	676	1275
chr2	6184294	6185382	tair_613_R	117.35	6.53	1.49	0	570	1088
chr2	6270350	6271158	tair_614_R	63.34	4.51	1.38	1.69	384	808
chr2	6276905	6277882	tair_615_R	64.43	4.56	1.4	1.48	491	977
chr2	6416348	6416972	tair_616_R	51.36	3.95	1.21	6.23	312	624
chr2	6685485	6686265	tair_617_R	57.9	4.27	1.46	3.17	468	780
chr2	7197661	7198912	tair_618	155.38	7.66	1.71	0	658	1251
chr2	7448778	7449731	tair_619_R	92.64	5.69	1.18	0.08	510	953
chr2	7967191	7967933	tair_620	53.84	4.07	1.65	5.14	430	742
chr2	9718014	9718907	tair_621	84.56	5.39	2.39	0.24	389	893
chr2	14090646	14091568	tair_622	75.2	5.02	2.58	0.52	358	922
chr2	16632975	16633649	tair_623_R	52.1	3.99	1.04	5.91	362	674
chr2	18471960	18472648	tair_624	54.76	4.12	1.8	4.82	376	688
chr3	3995250	3995949	tair_625	59.02	4.32	1.89	3.05	387	699
chr3	4654956	4655724	tair_626	62.88	4.49	2.05	1.81	312	768
chr3	4928931	4929590	tair_627	53.34	4.05	1.13	5.2	347	659
chr3	5599007	5599738	tair_628	61.08	4.41	2.01	2.6	419	731
chr3	6267671	6268599	tair_629	88.42	5.53	1.97	0.08	580	928
chr3	6473657	6475963	tair_630	1194.79	22.67	34.83	0	1594	2306
chr3	7103131	7105155	tair_631	473.54	14.01	6.13	0	1244	2024
chr3	8686339	8687097	tair_632	53.54	4.06	1.9	5.14	410	758
chr3	9171529	9173573	tair_633	654.97	16.61	15.6	0	1352	2044
chr3	10415242	10416109	tair_634_R	60.75	4.4	1.37	2.6	555	867
chr3	10416110	10416482	tair_635_R	67.65	4.7	1.26	0.99	52	372
chr3	11062955	11063762	tair_636_R	54.76	4.12	1.32	4.82	315	807
chr3	11206261	11207219	tair_637_R	73.17	4.94	1.49	0.59	511	958
chr3	11227193	11227941	tair_638_R	82.91	5.33	1.29	0.24	339	748
chr3	11490825	11492013	tair_639_R	146.44	7.41	1.58	0	595	1188
chr3	11498047	11499157	tair_640_R	97.49	5.86	1.51	0.08	627	1110
chr3	11554105	11555606	tair_641_R	268.06	10.35	2.13	0	747	1501
chr3	11555607	11556692	tair_642	209.52	9.05	1.88	0	362	1085
chr3	11870988	11872031	tair_643_R	104.41	6.1	1.52	0	668	1043
chr3	11895391	11896622	tair_644_R	136.56	7.12	1.49	0	610	1231
chr3	11939871	11940749	tair_645_R	86.67	5.47	1.38	0.08	396	878
chr3	11940778	11941913	tair_646_R	100.55	5.97	1.41	0.08	611	1135
chr3	12049927	12054065	tair_647_R	178.39	8.28	1.82	0	730	4138
chr3	12072664	12073663	tair_648_R	77.14	5.1	1.44	0.52	378	999
chr3	12173863	12174930	tair_649_R	95.51	5.79	1.46	0.08	359	1067
chr3	12180921	12182341	tair_650_R	195.74	8.71	1.71	0	690	1420
chr3	12189596	12190744	tair_651_R	84.42	5.38	1.29	0.24	561	1148
chr3	12190952	12191702	tair_652_R	56.21	4.19	1.2	4.1	360	750
chr3	12197502	12198322	tair_653_R	65.76	4.62	1.24	1.13	393	820
chr3	12203897	12204968	tair_654	127.14	6.84	1.62	0	394	1071
chr3	12204969	12206207	tair_655_R	110.29	6.3	1.52	0	440	1238
chr3	12210906	12212112	tair_656_R	116.02	6.49	1.51	0	548	1206
chr3	12213865	12217974	tair_657_R	244.38	9.84	1.94	0	2233	4109
chr3	12225905	12228759	tair_658_R	305.86	11.11	2	0	719	2854
chr3	12235200	12236355	tair_659_R	105.57	6.14	1.45	0	510	1155
chr3	12245908	12250039	tair_660_R	231.69	9.56	2.02	0	714	4131
chr3	12255383	12258196	tair_661_R	327.52	11.52	2.03	0	713	2813
chr3	12259206	12260222	tair_662_R	82.98	5.33	1.58	0.24	475	1016
chr3	12304306	12305643	tair_663_R	141.6	7.27	1.55	0	682	1337
chr3	12305644	12306765	tair_664_R	141.73	7.28	1.52	0	391	1121
chr3	12315024	12317555	tair_665_R	208.54	9.02	1.95	0	1824	2531
chr3	12324563	12325585	tair_666_R	68.06	4.72	1.33	0.94	710	1022
chr3	12326053	12326893	tair_667_R	85.77	5.43	1.53	0.16	384	840
chr3	12330477	12331693	tair_668_R	105.13	6.13	1.38	0	722	1216
chr3	12344861	12345571	tair_669_R	63.19	4.51	1.31	1.75	343	710
chr3	12345585	12346735	tair_670_R	100.15	5.96	1.42	0.08	450	1150
chr3	12375529	12376437	tair_671_R	67.36	4.69	1.31	0.99	381	908
chr3	12385006	12385718	tair_672_R	58.53	4.3	1.25	3.12	348	712
chr3	12404475	12405805	tair_673_R	112.52	6.38	1.37	0	612	1330
chr3	12406004	12407075	tair_674_R	98.9	5.91	1.46	0.08	577	1071
chr3	12414395	12416907	tair_675_R	138.47	7.18	1.53	0	1807	2512
chr3	12430042	12430963	tair_676_R	56.89	4.22	1.38	3.64	580	921
chr3	12480800	12481707	tair_677_R	74	4.97	1.46	0.52	535	907
chr3	12487839	12488897	tair_678_R	93.42	5.72	1.48	0.08	596	1058
chr3	12518600	12520762	tair_679_R	89.7	5.58	1.43	0.08	699	2162
chr3	12534530	12535654	tair_680_R	140.59	7.24	1.61	0	613	1124
chr3	12538493	12539796	tair_681_R	154.59	7.64	1.6	0	686	1303
chr3	12539797	12542943	tair_682_R	143.42	7.32	1.62	0	522	3146
chr3	12583100	12585697	tair_683_R	197.55	8.76	1.85	0	741	2597
chr3	12615671	12616550	tair_684_R	59.31	4.33	1.46	3.05	533	879
chr3	12622422	12623124	tair_685_R	57.32	4.24	1.43	3.32	356	702
chr3	12677258	12678147	tair_686_R	78.64	5.16	1.4	0.46	391	889
chr3	12707442	12708646	tair_687_R	107.11	6.2	1.48	0	700	1204
chr3	12708647	12709755	tair_688_R	101.87	6.02	1.34	0	549	1108
chr3	12714214	12715512	tair_689_R	109.67	6.28	1.46	0	805	1298
chr3	12718538	12719976	tair_690_R	133.75	7.04	1.63	0	750	1438
chr3	12719977	12720729	tair_691_R	88.4	5.53	1.48	0.08	162	752
chr3	12723980	12725178	tair_692_R	166.55	7.97	1.81	0	731	1198
chr3	12725199	12726559	tair_693_R	156.08	7.68	1.55	0	689	1360
chr3	12761229	12762302	tair_694_R	106.05	6.16	1.5	0	591	1073
chr3	12768968	12769856	tair_695_R	60.44	4.38	1.26	2.67	545	888
chr3	12783571	12784637	tair_696_R	89.36	5.57	1.41	0.08	544	1066
chr3	12940668	12941592	tair_697_R	61.8	4.45	1.33	1.95	401	924
chr3	12969740	12970683	tair_698_R	91.6	5.65	1.54	0.08	415	943
chr3	12985093	12986990	tair_699_R	102.11	6.03	1.65	0	818	1897
chr3	12992473	12996410	tair_700_R	283.62	10.67	2.02	0	2002	3937
chr3	13117375	13118444	tair_701_R	76.25	5.06	1.32	0.52	522	1069
chr3	13118497	13119290	tair_702_R	60.39	4.38	1.26	2.67	362	793
chr3	13126113	13127182	tair_703_R	77.79	5.12	1.33	0.52	466	1069
chr3	13127326	13128104	tair_704_R	58.88	4.31	1.19	3.05	413	778
chr3	13142628	13143461	tair_705_R	68.76	4.75	1.35	0.94	484	833
chr3	13172041	13173003	tair_706_R	74.52	4.99	1.51	0.52	522	962
chr3	13189892	13190705	tair_707_R	78.59	5.16	1.4	0.46	388	813
chr3	13190776	13192068	tair_708_R	162.22	7.85	1.7	0	687	1292
chr3	13196281	13197518	tair_709_R	108.42	6.24	1.62	0	692	1237
chr3	13197555	13198531	tair_710_R	90.36	5.61	1.46	0.08	504	976
chr3	13382092	13384684	tair_711_R	205.18	8.94	1.86	0	1831	2592
chr3	13406517	13409051	tair_712_R	216.45	9.21	1.81	0	764	2534
chr3	13413909	13415750	tair_713_R	207.8	9.01	1.67	0	751	1841
chr3	13416557	13417436	tair_714_R	69.68	4.79	1.44	0.94	351	879
chr3	13430339	13431337	tair_715_R	64.98	4.59	1.32	1.34	559	998
chr3	13431338	13432136	tair_716_R	67.55	4.7	1.43	0.99	424	798
chr3	13519170	13522871	tair_717_R	209.76	9.05	1.96	0	1900	3701
chr3	13540020	13545308	tair_718	398.19	12.79	6.33	0	1276	5288
chr3	13553850	13554480	tair_719_R	58.45	4.29	1.26	3.12	313	630
chr3	13589954	13591695	tair_720_R	294.44	10.88	2.05	0	955	1741
chr3	13592225	13594684	tair_721_R	283.82	10.67	2.39	0	1756	2459
chr3	13594685	13597390	tair_722	316.83	11.32	2.8	0	640	2705
chr3	13597391	13597837	tair_723	56.38	4.19	1.21	4.1	134	446
chr3	13598235	13599682	tair_724	113.57	6.41	1.59	0	820	1447
chr3	13599779	13601214	tair_725	114.47	6.44	1.51	0	723	1435
chr3	13601215	13602868	tair_726	109.52	6.28	1.69	0	829	1653
chr3	13602869	13603479	tair_727	60.33	4.38	1.82	2.67	298	610
chr3	13604081	13605983	tair_728_R	225.91	9.43	1.75	0	1140	1902
chr3	13609462	13613564	tair_729_R	256.36	10.1	1.93	0	1904	4102
chr3	13615625	13617099	tair_730_R	155.88	7.68	1.58	0	858	1474
chr3	13622970	13623865	tair_731_R	71.13	4.85	1.32	0.59	531	895
chr3	13623866	13625623	tair_732_R	297.69	10.95	2.06	0	527	1757
chr3	13625687	13627146	tair_733_R	117.82	6.55	1.57	0	706	1459
chr3	13632292	13633149	tair_734_R	75.67	5.04	1.38	0.52	464	857
chr3	13633166	13634728	tair_735_R	119.03	6.59	1.65	0	491	1562
chr3	13634729	13635434	tair_736_R	57.7	4.26	1.3	3.17	226	705
chr3	13641153	13643025	tair_737_R	155.34	7.66	1.68	0	1204	1872
chr3	13643026	13644069	tair_738_R	161.15	7.82	1.7	0	324	1043
chr3	13644070	13646401	tair_739_R	154.12	7.63	1.5	0	394	2331
chr3	13646402	13647650	tair_740_R	106.48	6.17	1.55	0	723	1248
chr3	13647651	13649161	tair_741_R	222.46	9.35	1.7	0	739	1510
chr3	13654917	13655946	tair_742_R	71.58	4.87	1.28	0.59	561	1029
chr3	13655947	13657442	tair_743_R	167.34	7.99	1.79	0	634	1495
chr3	13657443	13661130	tair_744_R	218.88	9.27	1.63	0	1698	3687
chr3	13661131	13663562	tair_745_R	174.9	8.19	1.88	0	1736	2431
chr3	13666328	13667965	tair_746_R	223.98	9.38	1.73	0	829	1637
chr3	13671890	13672817	tair_747_R	93.41	5.72	1.44	0.08	458	927
chr3	13672818	13674572	tair_748_R	108.96	6.26	1.42	0	954	1754
chr3	13674573	13675455	tair_749_R	90.72	5.62	1.24	0.08	45	882
chr3	13677349	13678907	tair_750	159.83	7.79	1.66	0	909	1558
chr3	13683855	13684813	tair_751_R	78.74	5.16	1.51	0.46	532	958
chr3	13684814	13686242	tair_752	188.69	8.54	1.89	0	661	1428
chr3	13686243	13687038	tair_753	63.15	4.51	1.55	1.75	483	795
chr3	13687539	13688726	tair_754	149.49	7.5	1.86	0	835	1187
chr3	13688970	13690704	tair_755	124.58	6.76	1.9	0	863	1734
chr3	13691041	13692677	tair_756	165.24	7.93	2.15	0	784	1636
chr3	13692678	13694127	tair_757	102.28	6.03	1.69	0	653	1449
chr3	13694128	13695696	tair_758	131.79	6.98	1.74	0	912	1568
chr3	13695697	13698318	tair_759	151.18	7.55	2.01	0	1911	2621
chr3	13698770	13699882	tair_760	84.57	5.39	1.73	0.24	800	1112
chr3	13699883	13701518	tair_761	121.43	6.66	1.97	0	604	1635
chr3	13701519	13703080	tair_762	157.26	7.72	2.02	0	704	1561
chr3	13703081	13705627	tair_763	113.08	6.39	1.78	0	1625	2546
chr3	13705628	13706023	tair_764	54.21	4.09	1.45	5.05	49	395
chr3	13706024	13708076	tair_765	152.12	7.57	1.85	0	1131	2052
chr3	13708077	13710316	tair_766	136.56	7.12	1.78	0	1381	2239
chr3	13710317	13718019	tair_767	192.35	8.63	1.91	0	6519	7702
chr3	13718020	13722435	tair_768	129.79	6.92	1.63	0	2503	4415
chr3	13722436	13727704	tair_769	169.69	8.05	1.93	0	2629	5268
chr3	13727717	13729755	tair_770	86.92	5.48	1.59	0.08	365	2038
chr3	13729756	13731232	tair_771	159.46	7.78	2.04	0	595	1476
chr3	13731233	13732730	tair_772	126.9	6.83	1.85	0	617	1497
chr3	13732731	13733637	tair_773	92.79	5.69	1.78	0.08	141	906
chr3	13733638	13734752	tair_774	105.6	6.14	1.77	0	732	1114
chr3	13734984	13737235	tair_775	120.44	6.63	1.67	0	1362	2251
chr3	13737471	13738621	tair_776	96.4	5.82	1.83	0.08	838	1150
chr3	13738622	13739741	tair_777	105.99	6.16	1.73	0	501	1119
chr3	13740161	13741135	tair_778	114.61	6.44	1.7	0	345	974
chr3	13741136	13742609	tair_779	175.19	8.19	1.85	0	690	1473
chr3	13742610	13743446	tair_780_R	78.2	5.14	1.48	0.46	385	836
chr3	13747753	13750561	tair_781	249.3	9.95	6.07	0	762	2808
chr3	13750562	13751437	tair_782	64.91	4.58	1.61	1.34	349	875
chr3	13751467	13753694	tair_783	116.93	6.52	1.6	0	432	2227
chr3	13759528	13763250	tair_784	172.91	8.14	1.93	0	1937	3722
chr3	13763275	13764615	tair_785	147.81	7.45	1.75	0	525	1340
chr3	13764851	13766598	tair_786	161.51	7.83	1.98	0	863	1747
chr3	13766913	13768100	tair_787	135.84	7.1	1.93	0	616	1187
chr3	13768408	13769623	tair_788	89.92	5.59	1.81	0.08	338	1215
chr3	13769624	13772074	tair_789	146.38	7.41	2.18	0	1548	2450
chr3	13772075	13773576	tair_790	96.95	5.84	1.73	0.08	617	1501
chr3	13773577	13779353	tair_791	144.42	7.35	1.99	0	4462	5776
chr3	13779636	13780702	tair_792	67.88	4.71	1.34	0.94	353	1066
chr3	13780703	13782895	tair_793	146.2	7.4	1.77	0	1345	2192
chr3	13782952	13783895	tair_794	72.87	4.92	1.47	0.59	609	943
chr3	13784176	13785924	tair_795	86.97	5.48	1.46	0.08	353	1748
chr3	13786172	13787839	tair_796	93.94	5.74	1.57	0.08	881	1667
chr3	13788223	13788919	tair_797	50.56	3.91	1.24	6.9	315	696
chr3	13789447	13794054	tair_798	130.9	6.95	1.55	0	601	4607
chr3	13794055	13795125	tair_799	128.37	6.88	1.81	0	550	1070
chr3	13795126	13797843	tair_800	135.6	7.1	1.88	0	490	2717
chr3	13798429	13799846	tair_801	115.87	6.48	1.59	0	537	1417
chr3	13800309	13803311	tair_802	102.78	6.05	1.45	0	1264	3002
chr3	13803384	13805221	tair_803	102.39	6.03	1.51	0	1009	1837
chr3	13805696	13806849	tair_804	72.65	4.92	1.31	0.59	630	1153
chr3	13806850	13807198	tair_805	56.68	4.21	1.26	3.95	36	348
chr3	13807199	13808216	tair_806	141.34	7.26	1.73	0	202	1017
chr3	13808452	13810165	tair_807	162.18	7.85	1.99	0	863	1713
chr3	13811489	13812275	tair_808	62.79	4.49	1.29	1.81	443	786
chr3	13820045	13821648	tair_809	101.99	6.02	1.44	0	826	1603
chr3	13822068	13823576	tair_810	130.88	6.95	1.74	0	718	1508
chr3	13823871	13824586	tair_811	62.31	4.47	1.21	1.88	312	715
chr3	13824587	13827626	tair_812	122.86	6.71	1.5	0	1158	3039
chr3	13827627	13828770	tair_813_R	211.38	9.09	1.81	0	563	1143
chr3	13839640	13840318	tair_814_R	53.37	4.05	1.22	5.2	366	678
chr3	13843952	13845115	tair_815_R	90.4	5.61	1.45	0.08	631	1163
chr3	13845116	13847269	tair_816	205.22	8.94	1.84	0	1256	2153
chr3	13847270	13848375	tair_817	100.12	5.96	1.74	0.08	677	1105
chr3	13848376	13848821	tair_818	55.19	4.14	1.52	4.54	133	445
chr3	13848822	13851934	tair_819	127.64	6.86	1.78	0	631	3112
chr3	13855996	13857376	tair_820	129.04	6.9	1.74	0	851	1380
chr3	13857547	13859716	tair_821	89.31	5.57	1.45	0.08	1315	2169
chr3	13859717	13861241	tair_822	135.11	7.08	1.75	0	701	1524
chr3	13861242	13862318	tair_823	149.72	7.51	1.76	0	659	1076
chr3	13862535	13863727	tair_824	88.62	5.54	1.73	0.08	840	1192
chr3	13863728	13866601	tair_825	171.73	8.1	1.8	0	1054	2873
chr3	13866851	13868640	tair_826	110.89	6.32	1.77	0	1296	1789
chr3	13868641	13869708	tair_827	96.21	5.82	1.52	0.08	658	1067
chr3	13869709	13870135	tair_828	66.12	4.64	1.43	1.13	114	426
chr3	13870136	13871393	tair_829	143.21	7.32	1.7	0	840	1257
chr3	13871609	13873826	tair_830	118.73	6.58	1.6	0	1394	2217
chr3	13873827	13874976	tair_831	145.66	7.39	1.7	0	704	1149
chr3	13874977	13875874	tair_832	122	6.68	1.68	0	15	897
chr3	13875875	13877487	tair_833	133.67	7.04	1.6	0	1191	1612
chr3	13877531	13878324	tair_834	85.11	5.41	1.72	0.24	348	793
chr3	13878325	13878707	tair_835	51.32	3.95	1.22	6.3	70	382
chr3	13879061	13880230	tair_836	97.49	5.86	1.37	0.08	807	1169
chr3	13880231	13881251	tair_837	85.86	5.44	1.45	0.16	629	1020
chr3	13881252	13881673	tair_838	55.31	4.14	1.3	4.54	109	421
chr3	13912749	13915570	tair_839_R	152.07	7.57	1.8	0	734	2821
chr3	13922733	13927041	tair_840_R	243.99	9.83	1.99	0	2131	4308
chr3	13935749	13936886	tair_841_R	101.87	6.02	1.4	0	502	1137
chr3	13936928	13937877	tair_842_R	67.59	4.7	1.31	0.99	470	949
chr3	13950829	13952018	tair_843_R	85.73	5.43	1.45	0.16	456	1189
chr3	13957204	13958366	tair_844_R	110.83	6.32	1.5	0	705	1162
chr3	13960931	13962079	tair_845_R	91.27	5.64	1.38	0.08	429	1148
chr3	13977279	13977977	tair_846_R	68.45	4.74	1.3	0.94	312	698
chr3	13978396	13979230	tair_847_R	69.13	4.77	1.31	0.94	382	834
chr3	13984092	13984903	tair_848_R	63.62	4.53	1.22	1.62	427	811
chr3	14004140	14005772	tair_849_R	170.99	8.08	1.69	0	774	1632
chr3	14005792	14007162	tair_850_R	101.71	6.01	1.55	0.08	666	1370
chr3	14007215	14008193	tair_851_R	72.16	4.89	1.28	0.59	445	978
chr3	14010749	14012137	tair_852_R	166.11	7.96	1.62	0	730	1388
chr3	14012138	14013213	tair_853_R	126.56	6.82	1.75	0	340	1075
chr3	14016412	14017783	tair_854_R	111.42	6.34	1.35	0	562	1371
chr3	14030224	14031089	tair_855_R	61.62	4.44	1.39	2.6	312	865
chr3	14053041	14053855	tair_856_R	53.81	4.07	1.26	5.14	493	814
chr3	14077119	14077774	tair_857_R	59.53	4.34	1.25	2.91	343	655
chr3	14077914	14078795	tair_858_R	64.67	4.57	1.32	1.41	427	881
chr3	14081294	14082144	tair_859_R	62.13	4.46	1.4	1.88	365	850
chr3	14083862	14085045	tair_860_R	88.86	5.55	1.42	0.08	634	1183
chr3	14085046	14086172	tair_861_R	145.45	7.38	1.68	0	529	1126
chr3	14090922	14092147	tair_862_R	83.24	5.34	1.36	0.24	719	1225
chr3	14092153	14093237	tair_863_R	124.52	6.76	1.73	0	544	1084
chr3	14109350	14110785	tair_864_R	160.67	7.81	1.66	0	529	1435
chr3	14110786	14111826	tair_865_R	155.64	7.67	1.9	0	365	1040
chr3	14129436	14130546	tair_866_R	101.08	5.99	1.4	0.08	572	1110
chr3	14139381	14142043	tair_867_R	188.34	8.53	1.87	0	735	2662
chr3	14151518	14152648	tair_868_R	109.14	6.26	1.43	0	592	1130
chr3	14154970	14157518	tair_869_R	186.33	8.48	1.86	0	735	2548
chr3	14164927	14166153	tair_870_R	123.25	6.72	1.53	0	739	1226
chr3	14166154	14167442	tair_871_R	141.3	7.26	1.58	0	585	1288
chr3	14167443	14168834	tair_872_R	166.06	7.95	1.66	0	691	1391
chr3	14169718	14170898	tair_873	118.47	6.57	1.69	0	617	1180
chr3	14179755	14180674	tair_874_R	66.43	4.65	1.23	1.06	425	919
chr3	14183034	14184294	tair_875	114.8	6.45	1.62	0	495	1260
chr3	14184440	14185600	tair_876	92.21	5.67	1.54	0.08	816	1160
chr3	14185601	14186120	tair_877	64.03	4.55	1.39	1.54	176	519
chr3	14186930	14187737	tair_878	66.52	4.65	1.31	1.06	312	807
chr3	14187738	14188057	tair_879	60.86	4.4	1.3	2.6	7	319
chr3	14188058	14189089	tair_880	107.51	6.21	1.8	0	229	1031
chr3	14189090	14189599	tair_881	64.99	4.59	1.32	1.34	167	509
chr3	14190393	14191050	tair_882	57.59	4.25	1.33	3.24	345	657
chr3	14191051	14192056	tair_883	140.73	7.25	1.83	0	305	1005
chr3	14192377	14193522	tair_884	66.21	4.64	1.37	1.13	801	1145
chr3	14194795	14195487	tair_885	60.25	4.38	1.44	2.75	313	692
chr3	14196037	14197269	tair_886	71.63	4.87	1.35	0.59	432	1232
chr3	14197721	14199153	tair_887	69.97	4.8	1.43	0.94	907	1432
chr3	14199239	14200417	tair_888	94.38	5.75	1.62	0.08	429	1178
chr3	14200992	14202369	tair_889	167.65	8	1.87	0	832	1377
chr3	14202374	14203834	tair_890	101.93	6.02	1.87	0	724	1460
chr3	14203835	14211163	tair_891	172.99	8.14	1.89	0	4335	7328
chr3	14213283	14216381	tair_892	134.22	7.05	1.96	0	1689	3098
chr3	14216382	14217116	tair_893	65.9	4.63	1.4	1.13	213	734
chr3	14217479	14218504	tair_894	80.87	5.25	1.67	0.46	605	1025
chr3	14218505	14219904	tair_895	79.98	5.21	1.42	0.46	442	1399
chr3	14220636	14221926	tair_896	113.17	6.4	2.23	0	321	1290
chr3	14221927	14227863	tair_897	188.95	8.55	1.93	0	3535	5936
chr3	14227864	14231354	tair_898	178.16	8.27	1.83	0	604	3490
chr3	14231355	14232898	tair_899	103.68	6.08	1.57	0	1110	1543
chr3	14233008	14235270	tair_900	134.06	7.05	1.66	0	500	2262
chr3	14235271	14236415	tair_901	99.31	5.93	1.41	0.08	642	1144
chr3	14277056	14277883	tair_902_R	73.86	4.96	1.36	0.59	464	827
chr3	14347414	14348625	tair_903_R	133.46	7.03	1.56	0	653	1211
chr3	14362419	14363611	tair_904_R	85.22	5.41	1.34	0.24	724	1192
chr3	14400537	14401693	tair_905_R	112.37	6.37	1.5	0	675	1156
chr3	14401694	14402826	tair_906_R	177.12	8.24	1.7	0	549	1132
chr3	14416659	14418635	tair_907_R	123.45	6.73	1.51	0	1359	1976
chr3	14420230	14421419	tair_908_R	139.86	7.22	1.74	0	681	1189
chr3	14421420	14422881	tair_909_R	266.66	10.32	1.83	0	651	1461
chr3	14424785	14427876	tair_910_R	212.75	9.12	1.9	0	2394	3091
chr3	14430652	14432094	tair_911_R	174.09	8.17	1.97	0	812	1442
chr3	14432135	14433627	tair_912_R	156.48	7.69	1.55	0	798	1492
chr3	14443169	14445039	tair_913_R	150.23	7.52	1.64	0	547	1870
chr3	14446745	14447698	tair_914_R	83.87	5.36	1.39	0.24	388	953
chr3	14456774	14457543	tair_915_R	57.03	4.23	1.29	3.57	338	769
chr3	14494745	14496348	tair_916_R	196.13	8.72	1.59	0	946	1603
chr3	14500002	14500626	tair_917_R	51.24	3.94	1.28	6.37	312	624
chr3	14553507	14554140	tair_918_R	51.41	3.95	1.21	6.23	321	633
chr3	14555702	14557286	tair_919_R	93.31	5.71	1.44	0.08	599	1584
chr3	14565564	14567227	tair_920_R	195.57	8.71	1.69	0	798	1663
chr3	14567228	14567771	tair_921_R	50.51	3.91	1.13	6.9	231	543
chr3	14588687	14589854	tair_922_R	114.76	6.45	1.58	0	556	1167
chr3	14589937	14591461	tair_923_R	147.4	7.44	1.51	0	736	1524
chr3	14591462	14592340	tair_924_R	70.23	4.81	1.35	0.88	330	878
chr3	14726331	14726955	tair_925_R	50.12	3.89	1.3	7.34	312	624
chr3	14726956	14728008	tair_926_R	104.37	6.1	1.38	0	513	1052
chr3	14728009	14729283	tair_927_R	164.83	7.92	1.58	0	555	1274
chr3	14798958	14799593	tair_928_R	51.34	3.95	1.35	6.23	323	635
chr3	14804475	14805464	tair_929	61.61	4.44	1.36	2.6	468	989
chr3	14805703	14807079	tair_930_R	75.6	5.04	1.29	0.52	804	1376
chr3	14813586	14814764	tair_931_R	96.53	5.83	1.55	0.08	575	1178
chr3	14824015	14826574	tair_932_R	149.44	7.5	1.61	0	1894	2559
chr3	14834638	14837177	tair_933_R	188.63	8.54	1.76	0	1683	2539
chr3	14837178	14838594	tair_934_R	166.04	7.95	1.74	0	645	1416
chr3	14988586	14989436	tair_935_R	71.33	4.86	1.31	0.59	396	850
chr3	14989477	14990693	tair_936_R	114.53	6.44	1.49	0	466	1216
chr3	14996887	14998045	tair_937_R	81.14	5.26	1.37	0.46	662	1158
chr3	15013236	15014941	tair_938_R	88.17	5.52	1.43	0.08	473	1705
chr3	15119448	15120275	tair_939_R	61.23	4.42	1.29	2.6	462	827
chr3	15126646	15127618	tair_940_R	60.52	4.39	1.3	2.67	382	972
chr3	15127856	15128480	tair_941_R	51.46	3.95	1.2	6.17	312	624
chr3	15129842	15130607	tair_942_R	60.95	4.41	1.27	2.6	312	765
chr3	15132348	15133503	tair_943_R	101.49	6	1.41	0.08	562	1155
chr3	15147571	15149136	tair_944_R	110.93	6.32	1.45	0	832	1565
chr3	15149161	15150661	tair_945_R	231.63	9.56	1.75	0	954	1500
chr3	15163974	15165361	tair_946_R	175.67	8.21	1.64	0	667	1387
chr3	15170251	15171464	tair_947_R	157.92	7.73	1.61	0	536	1213
chr3	15261013	15263158	tair_948_R	253.94	10.05	1.88	0	1500	2145
chr3	15271189	15272139	tair_949_R	80.36	5.23	1.37	0.46	505	950
chr3	15272140	15275173	tair_950_R	269.47	10.38	1.97	0	812	3033
chr3	15326010	15327152	tair_951_R	105.56	6.14	1.5	0	604	1142
chr3	15329291	15329984	tair_952_R	53.87	4.07	1.36	5.14	345	693
chr3	15466307	15467600	tair_953_R	196.13	8.72	1.74	0	631	1293
chr3	15467601	15468522	tair_954_R	87.68	5.51	1.38	0.08	459	921
chr3	15477509	15478915	tair_955_R	168.11	8.01	1.76	0	751	1406
chr3	15481593	15482886	tair_956_R	198.65	8.79	1.74	0	631	1293
chr3	15482887	15483849	tair_957_R	114.83	6.45	1.53	0	451	962
chr3	15487608	15488523	tair_958_R	74.67	5	1.48	0.52	474	915
chr3	15722056	15723558	tair_959_R	142.31	7.29	1.76	0	688	1502
chr3	15723559	15724996	tair_960_R	232.12	9.57	1.95	0	566	1437
chr3	15724997	15726060	tair_961_R	79.84	5.21	1.42	0.46	556	1063
chr3	15731288	15732901	tair_962_R	322.05	11.42	2.09	0	692	1613
chr3	15732918	15734152	tair_963_R	178.79	8.29	1.87	0	509	1234
chr3	16344933	16345922	tair_964_R	75.68	5.04	1.42	0.52	596	989
chr3	16352180	16352827	tair_965_R	51.97	3.98	1.32	5.91	320	647
chr3	16367614	16368642	tair_966	72.6	4.91	2.49	0.59	474	1028
chr3	17216790	17217566	tair_967	55.7	4.16	1.93	4.31	326	776
chr3	21893556	21894280	tair_968_R	71.12	4.85	1.19	0.59	376	724
chr3	22588409	22589243	tair_969_R	83.11	5.33	1.21	0.24	400	834
chr4	413337	414365	tair_970	84.3	5.38	1.86	0.24	416	1028
chr4	1618351	1619403	tair_971_R	82.34	5.3	1.5	0.32	512	1052
chr4	1643969	1645026	tair_972_R	88.97	5.55	1.55	0.08	491	1057
chr4	1684631	1686096	tair_973_R	126.37	6.82	1.56	0	667	1465
chr4	1686097	1687718	tair_974_R	175.96	8.21	1.72	0	773	1621
chr4	1687719	1688588	tair_975_R	92.98	5.7	1.37	0.08	220	869
chr4	1693464	1695430	tair_976_R	211.74	9.1	1.73	0	710	1966
chr4	1695431	1696319	tair_977_R	130.47	6.94	1.7	0	202	888
chr4	1696886	1698276	tair_978_R	160.65	7.81	1.59	0	644	1390
chr4	1742617	1743247	tair_979_R	51.16	3.94	1.25	6.42	312	630
chr4	1763542	1764978	tair_980_R	137.83	7.16	1.4	0	577	1436
chr4	1786100	1787253	tair_981	106.26	6.17	1.42	0	678	1153
chr4	1787294	1788636	tair_982_R	166.53	7.97	1.58	0	578	1342
chr4	1809504	1810567	tair_983_R	106.84	6.19	1.38	0	601	1063
chr4	1810645	1812010	tair_984_R	174.06	8.17	1.71	0	619	1365
chr4	1812073	1813281	tair_985_R	121.13	6.65	1.5	0	586	1208
chr4	1824430	1825624	tair_986_R	79.78	5.2	1.61	0.46	434	1194
chr4	1833729	1834676	tair_987_R	64.98	4.59	1.36	1.34	312	947
chr4	2061450	2062558	tair_988_R	78.69	5.16	1.33	0.46	347	1108
chr4	2063255	2063879	tair_989_R	50.03	3.88	1.21	7.39	312	624
chr4	2829020	2830884	tair_990_R	128.59	6.88	1.7	0	633	1864
chr4	2830885	2832119	tair_991_R	307.39	11.14	1.99	0	615	1234
chr4	2835841	2837063	tair_992_R	117.43	6.53	1.6	0	515	1222
chr4	2837064	2839925	tair_993_R	203.58	8.9	1.8	0	976	2861
chr4	2855052	2855690	tair_994_R	51.05	3.93	1.29	6.42	326	638
chr4	2855944	2856789	tair_995_R	59.34	4.33	1.24	2.91	458	845
chr4	2867631	2868642	tair_996_R	72.36	4.9	1.44	0.59	508	1011
chr4	2889573	2890594	tair_997_R	76.9	5.09	1.31	0.52	570	1021
chr4	2890595	2890967	tair_998_R	50.39	3.9	1.34	7.05	60	372
chr4	2890968	2892588	tair_999_R	85.08	5.41	1.37	0.24	733	1620
chr4	2898856	2899623	tair_1000_R	69.23	4.77	1.5	0.94	445	767
chr4	2919062	2920370	tair_1001_R	92.01	5.67	1.39	0.08	678	1308
chr4	2920371	2940786	tair_1002_R	149.13	7.49	1.8	0	7300	20415
chr4	2940787	2946654	tair_1003_R	132.4	7	1.74	0	5029	5867
chr4	2946655	2960665	tair_1004_R	159.92	7.79	1.72	0	2861	14010
chr4	2960714	2963578	tair_1005_R	108.07	6.23	1.75	0	2016	2864
chr4	2963579	2965450	tair_1006_R	110.19	6.3	1.72	0	1052	1871
chr4	2965754	2968969	tair_1007_R	171.12	8.09	1.66	0	2247	3215
chr4	2969156	2970309	tair_1008_R	134.58	7.07	1.56	0	753	1153
chr4	2975110	2976254	tair_1009_R	78.8	5.16	1.37	0.46	714	1144
chr4	2976255	2977604	tair_1010_R	184.86	8.44	1.73	0	638	1349
chr4	2977605	2982136	tair_1011_R	129.71	6.92	1.49	0	3954	4531
chr4	3008833	3009929	tair_1012_R	88.38	5.53	1.31	0.08	668	1096
chr4	3009957	3011220	tair_1013_R	124.64	6.76	1.52	0	611	1263
chr4	3011558	3013962	tair_1014_R	202.69	8.88	1.76	0	1017	2404
chr4	3013963	3015449	tair_1015_R	184.25	8.43	1.68	0	699	1486
chr4	3020923	3022196	tair_1016_R	97.52	5.86	1.48	0.08	650	1273
chr4	3022197	3023800	tair_1017_R	119.59	6.6	1.62	0	1108	1603
chr4	3023801	3027295	tair_1018_R	207.14	8.99	1.83	0	1116	3494
chr4	3027296	3028593	tair_1019_R	93.61	5.72	1.52	0.08	454	1297
chr4	3028594	3029495	tair_1020_R	60.55	4.39	1.23	2.67	447	901
chr4	3029496	3030047	tair_1021_R	53.47	4.05	1.25	5.2	204	551
chr4	3033755	3035133	tair_1022_R	134.36	7.06	1.71	0	579	1378
chr4	3035440	3036260	tair_1023_R	64.69	4.57	1.21	1.41	366	820
chr4	3038335	3039850	tair_1024_R	133.74	7.04	1.63	0	886	1515
chr4	3040291	3042133	tair_1025_R	86.07	5.45	1.22	0.16	506	1842
chr4	3043440	3044064	tair_1026_R	54.88	4.12	1.22	4.77	312	624
chr4	3044554	3045310	tair_1027_R	57.37	4.24	1.19	3.24	341	756
chr4	3046280	3046936	tair_1028_R	58.75	4.31	1.2	3.05	344	656
chr4	3047484	3048298	tair_1029_R	78.82	5.17	1.25	0.46	344	814
chr4	3049004	3049814	tair_1030_R	61.55	4.43	1.22	2.6	375	810
chr4	3053986	3055242	tair_1031	222.01	9.34	2.22	0	521	1256
chr4	3055353	3056736	tair_1032	203.5	8.9	2.36	0	790	1383
chr4	3056985	3058199	tair_1033	201.37	8.85	2.39	0	621	1214
chr4	3058479	3059693	tair_1034	190.45	8.58	2.38	0	631	1214
chr4	3059873	3061723	tair_1035	190.45	8.58	2.38	0	721	1850
chr4	3072898	3073644	tair_1036_R	62.88	4.49	1.26	1.81	389	746
chr4	3074147	3075138	tair_1037_R	67.45	4.7	1.35	0.99	425	991
chr4	3082419	3083043	tair_1038_R	51.74	3.97	1.25	6.17	312	624
chr4	3083269	3084111	tair_1039_R	72.32	4.9	1.32	0.59	389	842
chr4	3084113	3084775	tair_1040_R	51.03	3.93	1.46	6.42	350	662
chr4	3086516	3088011	tair_1041_R	120.92	6.65	1.74	0	847	1495
chr4	3088012	3089507	tair_1042_R	233.04	9.59	1.8	0	479	1495
chr4	3089508	3090549	tair_1043_R	86.18	5.45	1.44	0.16	324	1041
chr4	3095637	3097348	tair_1044_R	163.16	7.88	1.72	0	647	1711
chr4	3097349	3099692	tair_1045_R	199.37	8.8	1.83	0	1720	2343
chr4	3112190	3113189	tair_1046_R	80.08	5.21	1.45	0.46	552	999
chr4	3125480	3127886	tair_1047_R	156.9	7.71	1.57	0	1636	2406
chr4	3127999	3129508	tair_1048_R	143.41	7.32	1.49	0	765	1509
chr4	3151610	3152764	tair_1049_R	84.29	5.38	1.51	0.24	385	1154
chr4	3172901	3175752	tair_1050_R	288.34	10.76	2.05	0	2070	2851
chr4	3175839	3176778	tair_1051_R	69.84	4.8	1.28	0.94	379	939
chr4	3181818	3184672	tair_1052_R	225.75	9.42	1.77	0	699	2854
chr4	3190820	3191493	tair_1053_R	56.72	4.21	1.32	3.72	351	673
chr4	3262987	3265603	tair_1054_R	210.58	9.07	1.83	0	864	2616
chr4	3268304	3269620	tair_1055_R	104.75	6.12	1.43	0	604	1316
chr4	3269621	3271118	tair_1056_R	138.02	7.17	1.69	0	671	1497
chr4	3273247	3274186	tair_1057_R	68.03	4.72	1.2	0.94	379	939
chr4	3274187	3275076	tair_1058_R	61.47	4.43	1.34	2.6	531	889
chr4	3275095	3276638	tair_1059_R	220.66	9.31	1.83	0	818	1543
chr4	3282310	3283369	tair_1060_R	65.5	4.61	1.32	1.28	674	1059
chr4	3283370	3284831	tair_1061_R	171.4	8.1	1.76	0	750	1461
chr4	3290010	3290890	tair_1062_R	67.07	4.68	1.36	0.99	436	880
chr4	3290968	3291592	tair_1063	52.44	4	1.33	5.78	312	624
chr4	3309814	3310795	tair_1064	61.51	4.43	1.42	2.6	669	981
chr4	3312446	3314022	tair_1065_R	152.43	7.58	1.69	0	700	1576
chr4	3314068	3315167	tair_1066_R	104.12	6.09	1.4	0	459	1099
chr4	3333035	3334003	tair_1067_R	71.27	4.86	1.36	0.59	513	968
chr4	3344494	3345775	tair_1068_R	132.58	7.01	1.51	0	630	1281
chr4	3345906	3347249	tair_1069_R	134.14	7.05	1.56	0	746	1343
chr4	3347250	3348327	tair_1070_R	93.16	5.71	1.37	0.08	483	1077
chr4	3352522	3354078	tair_1071_R	248.26	9.92	1.9	0	822	1556
chr4	3354079	3355129	tair_1072_R	147.16	7.43	1.66	0	392	1050
chr4	3375257	3376464	tair_1073_R	119.32	6.6	1.41	0	855	1207
chr4	3386283	3388110	tair_1074_R	110.91	6.32	1.53	0	1351	1827
chr4	3389788	3391307	tair_1075_R	206.3	8.97	1.62	0	643	1519
chr4	3391393	3392866	tair_1076_R	80.17	5.22	1.28	0.46	422	1473
chr4	3394618	3395732	tair_1077_R	66.3	4.65	1.27	1.13	325	1114
chr4	3408582	3409547	tair_1078_R	54.26	4.09	1.17	5.05	604	965
chr4	3455301	3456406	tair_1079_R	103	6.06	1.58	0	482	1105
chr4	3456407	3457428	tair_1080_R	99.65	5.94	1.43	0.08	483	1021
chr4	3467111	3468313	tair_1081_R	118.72	6.58	1.44	0	605	1202
chr4	3468314	3469477	tair_1082_R	124.69	6.76	1.49	0	571	1163
chr4	3481323	3482496	tair_1083_R	79.1	5.18	1.33	0.46	716	1173
chr4	3482497	3483343	tair_1084_R	81.7	5.28	1.28	0.32	305	846
chr4	3490145	3491877	tair_1085_R	149.16	7.49	1.53	0	585	1732
chr4	3491946	3493289	tair_1086_R	90.94	5.63	1.3	0.08	591	1343
chr4	3496195	3497443	tair_1087_R	107.86	6.22	1.4	0	479	1248
chr4	3498898	3499936	tair_1088_R	67.25	4.69	1.3	0.99	397	1038
chr4	3508786	3509464	tair_1089_R	55.41	4.15	1.24	4.54	366	678
chr4	3517137	3518190	tair_1090_R	102.25	6.03	1.56	0	519	1053
chr4	3536803	3539707	tair_1091_R	235.86	9.65	1.98	0	839	2904
chr4	3544806	3547950	tair_1092_R	228.58	9.49	1.88	0	2081	3144
chr4	3553757	3554385	tair_1093_R	50.96	3.93	1.21	6.49	316	628
chr4	3554998	3555622	tair_1094_R	52.16	3.99	1.27	5.91	312	624
chr4	3562138	3563409	tair_1095_R	131.29	6.97	1.49	0	579	1271
chr4	3563410	3564608	tair_1096_R	127.83	6.86	1.42	0	571	1198
chr4	3564717	3565475	tair_1097_R	71.3	4.86	1.42	0.59	440	758
chr4	3588253	3589657	tair_1098_R	192.27	8.63	1.69	0	724	1404
chr4	3589658	3590622	tair_1099_R	91.17	5.64	1.45	0.08	388	964
chr4	3590669	3591764	tair_1100_R	68.98	4.76	1.34	0.94	714	1095
chr4	3591868	3592905	tair_1101_R	91.03	5.63	1.38	0.08	417	1037
chr4	3612162	3612929	tair_1102_R	66.99	4.68	1.35	0.99	358	767
chr4	3612930	3613982	tair_1103_R	128.92	6.89	1.55	0	508	1052
chr4	3615537	3616402	tair_1104_R	95.17	5.78	1.55	0.08	451	865
chr4	3616760	3618050	tair_1105_R	139.73	7.22	1.52	0	851	1290
chr4	3618431	3619232	tair_1106_R	62.65	4.48	1.3	1.81	463	801
chr4	3635622	3636744	tair_1107_R	102.13	6.03	1.49	0	702	1122
chr4	3637303	3638028	tair_1108_R	54.23	4.09	1.2	5.05	345	725
chr4	3647021	3647908	tair_1109_R	64.84	4.58	1.17	1.41	382	887
chr4	3660502	3661228	tair_1110_R	77.88	5.13	1.35	0.52	414	726
chr4	3675706	3678016	tair_1111_R	178.86	8.29	1.75	0	1525	2310
chr4	3691201	3692032	tair_1112_R	55.45	4.15	1.35	4.54	324	831
chr4	3700244	3704271	tair_1113_R	205.94	8.96	1.85	0	1723	4027
chr4	3735639	3737339	tair_1114_R	214.93	9.17	1.95	0	709	1700
chr4	3737340	3738576	tair_1115_R	236.83	9.67	1.95	0	364	1236
chr4	3738577	3739727	tair_1116_R	132.44	7	1.58	0	483	1150
chr4	3747622	3750457	tair_1117_R	315.4	11.29	2	0	705	2835
chr4	3838460	3839503	tair_1118_R	81.02	5.25	1.4	0.46	563	1043
chr4	3839504	3840795	tair_1119_R	213.43	9.14	1.77	0	687	1291
chr4	3850327	3851455	tair_1120_R	82.17	5.3	1.41	0.32	620	1128
chr4	3851456	3852627	tair_1121	209.92	9.06	1.91	0	548	1171
chr4	3866616	3867560	tair_1122_R	72.08	4.89	1.38	0.59	565	944
chr4	3867561	3868794	tair_1123_R	194.48	8.68	1.75	0	681	1233
chr4	3875584	3876528	tair_1124_R	71.64	4.87	1.36	0.59	565	944
chr4	3876545	3877655	tair_1125_R	157.56	7.72	1.82	0	668	1110
chr4	3903286	3904469	tair_1126_R	97.31	5.86	1.39	0.08	597	1183
chr4	3904591	3905908	tair_1127_R	174.74	8.18	1.74	0	463	1317
chr4	3906068	3906786	tair_1128_R	58.46	4.29	1.29	3.12	343	718
chr4	3928977	3929941	tair_1129_R	63.37	4.52	1.36	1.69	611	964
chr4	3930077	3930720	tair_1130_R	56.85	4.22	1.4	3.64	331	643
chr4	3934336	3935505	tair_1131_R	110.57	6.31	1.52	0	673	1169
chr4	3950189	3956273	tair_1132_R	274.88	10.49	1.96	0	884	6084
chr4	3956814	3959941	tair_1133_R	298.87	10.97	2.17	0	1190	3127
chr4	3965200	3971290	tair_1134_R	210.67	9.07	2.37	0	2704	6090
chr4	3971291	3972959	tair_1135_R	200.21	8.82	2	0	712	1668
chr4	3972960	3977390	tair_1136_R	194.15	8.67	1.68	0	723	4430
chr4	3977391	3984940	tair_1137_R	212.82	9.12	1.89	0	5422	7549
chr4	3984941	3986354	tair_1138_R	201.55	8.86	1.96	0	493	1413
chr4	3986357	3988631	tair_1139_R	234.91	9.63	1.65	0	979	2274
chr4	3988632	3989767	tair_1140_R	176.74	8.23	1.67	0	602	1135
chr4	3996194	3997234	tair_1141_R	74.91	5.01	1.39	0.52	528	1040
chr4	3997235	4001285	tair_1142_R	224.93	9.4	1.73	0	693	4050
chr4	4001286	4009286	tair_1143_R	262.9	10.24	1.86	0	4739	8000
chr4	4009287	4011870	tair_1144_R	181.7	8.36	1.41	0	530	2583
chr4	4015388	4017213	tair_1145_R	181.66	8.36	1.93	0	1332	1825
chr4	4017214	4018674	tair_1146_R	205.14	8.94	1.9	0	643	1460
chr4	4018675	4019713	tair_1147_R	79.88	5.21	1.31	0.46	439	1038
chr4	4024978	4026028	tair_1148_R	88.34	5.53	1.44	0.08	490	1050
chr4	4026029	4027322	tair_1149_R	219.22	9.27	1.76	0	706	1293
chr4	4032055	4033146	tair_1150_R	72.86	4.92	1.36	0.59	561	1091
chr4	4033156	4034698	tair_1151_R	201.34	8.85	1.76	0	732	1542
chr4	4034699	4037287	tair_1152_R	231.05	9.54	1.95	0	1855	2588
chr4	4042773	4044006	tair_1153_R	96.87	5.84	1.54	0.08	415	1233
chr4	4044007	4045553	tair_1154_R	281.18	10.62	2.13	0	737	1546
chr4	4045873	4047158	tair_1155_R	144.27	7.35	1.51	0	530	1285
chr4	4052721	4053808	tair_1156_R	97.23	5.85	1.44	0.08	509	1087
chr4	4126003	4127188	tair_1157_R	89.74	5.58	1.51	0.08	650	1185
chr4	4155554	4156451	tair_1158_R	87.35	5.49	1.44	0.08	435	897
chr4	4161000	4162087	tair_1159_R	80.65	5.24	1.43	0.46	436	1087
chr4	4175873	4178827	tair_1160_R	230.59	9.53	1.98	0	679	2954
chr4	4183648	4186449	tair_1161_R	261.43	10.21	1.8	0	734	2801
chr4	4190728	4191955	tair_1162_R	147.53	7.44	1.51	0	607	1227
chr4	4238752	4239949	tair_1163_R	167.28	7.99	1.77	0	476	1197
chr4	4239950	4240864	tair_1164_R	72.47	4.91	1.35	0.59	347	914
chr4	4247650	4248894	tair_1165_R	162.99	7.87	1.6	0	530	1244
chr4	4248959	4249793	tair_1166_R	66.42	4.65	1.28	1.06	463	834
chr4	4269339	4271682	tair_1167_R	100.09	5.96	1.37	0.08	1733	2343
chr4	4278316	4279778	tair_1168_R	125.4	6.79	1.58	0	824	1462
chr4	4287703	4288426	tair_1169_R	54.05	4.08	1.29	5.14	330	723
chr4	4327952	4329144	tair_1170_R	129.93	6.93	1.56	0	696	1192
chr4	4330290	4331580	tair_1171_R	149.62	7.5	1.59	0	704	1290
chr4	4331581	4332527	tair_1172_R	83.99	5.37	1.4	0.24	478	946
chr4	4348665	4349932	tair_1173_R	164.32	7.91	1.66	0	657	1267
chr4	4349933	4351025	tair_1174_R	128.71	6.89	1.52	0	445	1092
chr4	4351091	4351943	tair_1175_R	54.99	4.13	1.25	4.77	348	852
chr4	4385233	4386746	tair_1176_R	75.82	5.04	1.49	0.52	942	1513
chr4	4391779	4392403	tair_1177_R	50.7	3.92	1.22	6.83	312	624
chr4	4392625	4393345	tair_1178_R	57.66	4.25	1.34	3.24	355	720
chr4	4393479	4394668	tair_1179_R	110.53	6.31	1.5	0	417	1189
chr4	4401158	4402092	tair_1180_R	92.01	5.67	1.46	0.08	344	934
chr4	4402494	4403721	tair_1181_R	145.56	7.39	1.66	0	648	1227
chr4	4407349	4408484	tair_1182_R	102.58	6.04	1.43	0	634	1135
chr4	4408868	4410035	tair_1183_R	100.68	5.98	1.38	0.08	745	1167
chr4	4415974	4417535	tair_1184_R	123.11	6.71	1.48	0	1125	1561
chr4	4417536	4418805	tair_1185_R	81.65	5.28	1.33	0.32	714	1269
chr4	4424577	4427372	tair_1186_R	328.34	11.54	1.97	0	2144	2795
chr4	4429807	4431893	tair_1187_R	211.75	9.1	1.75	0	1308	2086
chr4	4431926	4433213	tair_1188_R	152.02	7.57	1.51	0	757	1287
chr4	4433214	4434322	tair_1189_R	163.98	7.9	1.62	0	347	1108
chr4	4434323	4435678	tair_1190_R	97.18	5.85	1.4	0.08	567	1355
chr4	4435924	4436772	tair_1191_R	65.26	4.6	1.21	1.34	422	848
chr4	4441184	4442753	tair_1192_R	90.89	5.63	1.48	0.08	873	1569
chr4	4450904	4452244	tair_1193_R	125.41	6.79	1.44	0	720	1340
chr4	4472757	4473584	tair_1194_R	62.89	4.49	1.23	1.81	422	827
chr4	4487460	4488743	tair_1195_R	157.1	7.71	1.58	0	684	1283
chr4	4488744	4489509	tair_1196_R	78.4	5.15	1.4	0.46	369	765
chr4	4529501	4530583	tair_1197_R	87.1	5.48	1.52	0.08	472	1082
chr4	4542732	4543803	tair_1198_R	81.25	5.26	1.39	0.39	414	1071
chr4	4556727	4560782	tair_1199_R	232.24	9.57	1.94	0	2036	4055
chr4	4565363	4567544	tair_1200_R	228.89	9.49	1.73	0	753	2181
chr4	4598461	4599772	tair_1201_R	165.18	7.93	1.61	0	613	1311
chr4	4602808	4603853	tair_1202_R	59.77	4.35	1.21	2.83	650	1045
chr4	4608808	4610088	tair_1203_R	123.2	6.72	1.53	0	573	1280
chr4	4705318	4706531	tair_1204_R	176.3	8.22	1.78	0	463	1213
chr4	4707660	4708652	tair_1205_R	71.77	4.88	1.4	0.59	645	992
chr4	4708653	4710033	tair_1206_R	177.57	8.26	1.68	0	586	1380
chr4	4710189	4711405	tair_1207_R	137.26	7.15	1.57	0	633	1216
chr4	4756876	4758067	tair_1208_R	132.86	7.01	1.72	0	347	1191
chr4	4758068	4759364	tair_1209_R	155.08	7.65	1.63	0	510	1296
chr4	4762506	4763130	tair_1210_R	52.09	3.99	1.05	5.91	312	624
chr4	4768258	4770909	tair_1211_R	175.87	8.21	1.56	0	2093	2651
chr4	4778471	4779660	tair_1212_R	80	5.21	1.24	0.46	448	1189
chr4	4779844	4780793	tair_1213_R	57.39	4.24	1.22	3.24	474	949
chr4	4781076	4782094	tair_1214_R	83.53	5.35	1.47	0.24	414	1018
chr4	4853158	4853817	tair_1215_R	59.18	4.33	1.34	3.05	343	659
chr4	4858059	4858846	tair_1216_R	64.87	4.58	1.41	1.41	327	787
chr4	4858847	4859703	tair_1217_R	79.65	5.2	1.36	0.46	396	856
chr4	4891913	4895082	tair_1218_R	209.61	9.05	1.88	0	2004	3169
chr4	4895083	4895939	tair_1219_R	86.27	5.45	1.41	0.08	318	856
chr4	4901123	4903874	tair_1220_R	230.46	9.53	2.03	0	708	2751
chr4	4957737	4960529	tair_1221_R	276.02	10.51	1.9	0	2169	2792
chr4	4965866	4967076	tair_1222_R	102.85	6.05	1.52	0	425	1210
chr4	4967077	4969950	tair_1223_R	222.27	9.34	1.88	0	801	2873
chr4	5016182	5016906	tair_1224_R	79.87	5.21	1.29	0.46	412	724
chr4	5019634	5020578	tair_1225_R	88.83	5.55	1.42	0.08	510	944
chr4	5020579	5021435	tair_1226_R	66.63	4.66	1.35	1.06	364	856
chr4	5022167	5022864	tair_1227_R	78.91	5.17	1.38	0.46	385	697
chr4	5032523	5033533	tair_1228_R	101.85	6.02	1.49	0	520	1010
chr4	5043472	5044880	tair_1229_R	119	6.59	1.55	0	627	1408
chr4	5044881	5045418	tair_1230_R	64.66	4.57	1.26	1.41	173	537
chr4	5057444	5058451	tair_1231_R	82.44	5.31	1.3	0.32	409	1007
chr4	5074029	5074835	tair_1232_R	56.66	4.21	1.17	3.95	411	806
chr4	5075054	5076643	tair_1233_R	194.82	8.69	1.69	0	704	1589
chr4	5098841	5100273	tair_1234_R	94.95	5.77	1.45	0.08	744	1432
chr4	5100485	5101364	tair_1235_R	57.93	4.27	1.23	3.17	534	879
chr4	5108140	5109388	tair_1236_R	122.42	6.69	1.45	0	584	1248
chr4	5127034	5127950	tair_1237_R	72.71	4.92	1.43	0.59	555	916
chr4	5133924	5134837	tair_1238_R	65.69	4.62	1.48	1.2	400	913
chr4	5267522	5268556	tair_1239_R	174.3	8.17	3.74	0	563	1034
chr4	5293162	5294081	tair_1240_R	86.21	5.45	1.21	0.16	445	919
chr4	5396601	5397582	tair_1241_R	115.64	6.48	1.51	0	467	981
chr4	5401601	5402679	tair_1242_R	112.72	6.38	1.53	0	637	1078
chr4	5523446	5524248	tair_1243_R	58.27	4.28	1.12	3.17	312	802
chr4	5565073	5565697	tair_1244	53.85	4.07	2.22	5.14	312	624
chr4	6529297	6530224	tair_1245_R	73.45	4.95	1.46	0.59	450	927
chr4	6535843	6536972	tair_1246_R	101.96	6.02	1.57	0	595	1129
chr4	7101521	7102198	tair_1247_R	55.84	4.17	1.1	4.31	365	677
chr4	8649658	8664572	tair_1248	850.56	19.02	21.6	0	908	14914
chr4	10229907	10230569	tair_1249	55.47	4.15	2.12	4.54	312	662
chr4	11756515	11757301	tair_1250_R	67.23	4.69	1.5	0.99	474	786
chr5	1516303	1516927	tair_1251	51.61	3.96	1.99	6.17	312	624
chr5	2604571	2605210	tair_1252_R	50.73	3.92	1.34	6.77	327	639
chr5	4376538	4377237	tair_1253	61.41	4.43	2.22	2.6	387	699
chr5	4505264	4506183	tair_1254	59.09	4.32	2.05	3.05	386	919
chr5	8133244	8134305	tair_1255	142.48	7.3	3.07	0	455	1061
chr5	8549367	8550450	tair_1256_R	94.15	5.74	1.43	0.08	565	1083
chr5	8550451	8551559	tair_1257	172.12	8.11	1.77	0	532	1108
chr5	9181980	9182750	tair_1258_R	54	4.08	1.34	5.14	363	770
chr5	9802068	9802800	tair_1259_R	79.76	5.2	1.34	0.46	345	732
chr5	10087843	10088733	tair_1260_R	107.06	6.19	1.45	0	508	890
chr5	10211210	10211834	tair_1261_R	52.11	3.99	1.23	5.91	312	624
chr5	10242738	10243818	tair_1262_R	98.74	5.91	1.59	0.08	639	1080
chr5	10243819	10244994	tair_1263_R	95.31	5.79	1.45	0.08	652	1175
chr5	10244995	10246023	tair_1264_R	92.24	5.68	1.51	0.08	530	1028
chr5	10246488	10247803	tair_1265_R	110.8	6.32	1.48	0	595	1315
chr5	10247804	10248803	tair_1266_R	83.88	5.36	1.49	0.24	514	999
chr5	10249281	10250577	tair_1267_R	98.8	5.91	1.47	0.08	776	1296
chr5	10250578	10251596	tair_1268_R	83.93	5.36	1.49	0.24	533	1018
chr5	10252047	10253373	tair_1269_R	111.95	6.36	1.48	0	622	1326
chr5	10253374	10254389	tair_1270_R	96.55	5.83	1.58	0.08	574	1015
chr5	10254390	10255648	tair_1271_R	106.31	6.17	1.45	0	571	1258
chr5	10582736	10583788	tair_1272_R	96.24	5.82	1.51	0.08	438	1052
chr5	10588170	10589752	tair_1273_R	89.03	5.56	1.27	0.08	730	1582
chr5	10592775	10593883	tair_1274_R	92.95	5.7	1.44	0.08	413	1108
chr5	10594177	10594801	tair_1275_R	51.04	3.93	1.27	6.42	312	624
chr5	10595415	10596586	tair_1276_R	124.07	6.74	1.43	0	601	1171
chr5	10725478	10726459	tair_1277_R	66.49	4.65	1.34	1.06	345	981
chr5	10744174	10745385	tair_1278_R	106.77	6.18	1.38	0	734	1211
chr5	10764532	10765494	tair_1279_R	77.37	5.11	1.46	0.52	579	962
chr5	10771639	10772597	tair_1280_R	77.98	5.13	1.5	0.52	506	958
chr5	10776597	10777781	tair_1281	126.16	6.81	1.54	0	532	1184
chr5	10778040	10778852	tair_1282	54.51	4.1	1.21	4.82	451	812
chr5	10938620	10939571	tair_1283_R	90.15	5.6	1.41	0.08	571	951
chr5	11071618	11072534	tair_1284	66.72	4.66	1.47	0.99	312	916
chr5	11072640	11073564	tair_1285_R	52.93	4.03	1.15	5.35	612	924
chr5	11073817	11074918	tair_1286_R	99.03	5.92	1.52	0.08	612	1101
chr5	11077834	11078903	tair_1287_R	118.81	6.58	1.59	0	665	1069
chr5	11079096	11080473	tair_1288_R	107.11	6.2	1.45	0	832	1377
chr5	11083656	11085763	tair_1289_R	120.43	6.63	1.53	0	1572	2107
chr5	11099567	11100366	tair_1290_R	87.09	5.48	1.42	0.08	411	799
chr5	11101310	11102421	tair_1291_R	103.88	6.09	1.48	0	601	1111
chr5	11134014	11135925	tair_1292_R	101.05	5.99	1.48	0.08	632	1911
chr5	11146518	11147964	tair_1293_R	147.7	7.45	1.57	0	653	1446
chr5	11159699	11160882	tair_1294_R	99.29	5.93	1.46	0.08	512	1183
chr5	11164446	11166310	tair_1295_R	118.6	6.57	1.52	0	1275	1864
chr5	11176879	11178026	tair_1296_R	95.39	5.79	1.46	0.08	702	1147
chr5	11181141	11182346	tair_1297_R	88.8	5.55	1.38	0.08	598	1205
chr5	11184158	11185376	tair_1298	276.07	10.51	2.32	0	647	1218
chr5	11185377	11186350	tair_1299	257.58	10.12	2.35	0	385	973
chr5	11186351	11187545	tair_1300	229.79	9.52	2.06	0	555	1194
chr5	11187546	11189374	tair_1301	221.87	9.33	2.14	0	368	1828
chr5	11194540	11195887	tair_1302_R	160.61	7.81	1.81	0	625	1347
chr5	11203522	11204244	tair_1303_R	56.11	4.18	1.35	4.1	340	722
chr5	11204280	11205458	tair_1304_R	160.27	7.8	1.78	0	602	1178
chr5	11212736	11215536	tair_1305_R	249.55	9.95	1.85	0	2127	2800
chr5	11303451	11304435	tair_1306	61.24	4.42	1.36	2.6	312	984
chr5	11306109	11306936	tair_1307_R	72.01	4.89	1.33	0.59	390	827
chr5	11334887	11336034	tair_1308_R	105.34	6.14	1.44	0	562	1147
chr5	11336035	11337040	tair_1309_R	98.61	5.9	1.52	0.08	440	1005
chr5	11337201	11338986	tair_1310_R	238.12	9.7	1.86	0	866	1785
chr5	11338987	11340539	tair_1311_R	198.62	8.78	1.89	0	536	1552
chr5	11340540	11341404	tair_1312_R	92.94	5.7	1.46	0.08	378	864
chr5	11346803	11349483	tair_1313_R	245.19	9.86	1.87	0	803	2680
chr5	11354429	11355695	tair_1314_R	119.87	6.61	1.48	0	647	1266
chr5	11372072	11372979	tair_1315_R	61.97	4.45	1.29	1.88	500	907
chr5	11392890	11393761	tair_1316_R	84.64	5.39	1.38	0.24	377	871
chr5	11413241	11414224	tair_1317_R	82.83	5.32	1.37	0.24	373	983
chr5	11414430	11415766	tair_1318_R	138.53	7.18	1.5	0	652	1336
chr5	11421123	11422042	tair_1319_R	79.06	5.17	1.33	0.46	440	919
chr5	11422086	11423659	tair_1320_R	140.51	7.24	1.52	0	724	1573
chr5	11423770	11424961	tair_1321_R	128.43	6.88	1.72	0	681	1191
chr5	11430336	11432490	tair_1322_R	87.6	5.5	1.41	0.08	1343	2154
chr5	11437875	11440923	tair_1323_R	244.13	9.83	1.88	0	2266	3048
chr5	11441094	11441965	tair_1324_R	98.81	5.91	1.39	0.08	456	871
chr5	11443536	11444676	tair_1325_R	100.07	5.95	1.44	0.08	679	1140
chr5	11444677	11446109	tair_1326_R	203.01	8.89	1.69	0	676	1432
chr5	11455513	11456754	tair_1327_R	195.97	8.72	1.87	0	586	1241
chr5	11477111	11479646	tair_1328_R	209.81	9.05	1.95	0	733	2535
chr5	11496374	11496998	tair_1329_R	52.85	4.02	1.3	5.42	312	624
chr5	11504189	11504880	tair_1330_R	53.35	4.05	1.21	5.2	312	691
chr5	11505895	11506985	tair_1331_R	61.78	4.44	1.25	1.95	742	1090
chr5	11506986	11507452	tair_1332_R	55.96	4.17	1.26	4.31	154	466
chr5	11594012	11595583	tair_1333_R	115.63	6.48	1.48	0	770	1571
chr5	11601805	11603349	tair_1334_R	117.81	6.55	1.57	0	751	1544
chr5	11603351	11604502	tair_1335_R	89.01	5.56	1.31	0.08	756	1151
chr5	11616111	11616809	tair_1336_R	52.95	4.03	1.42	5.27	312	698
chr5	11616852	11617940	tair_1337_R	91.08	5.63	1.41	0.08	474	1088
chr5	11621626	11622406	tair_1338_R	77.09	5.1	1.42	0.52	421	780
chr5	11666436	11667674	tair_1339_R	118.68	6.57	1.53	0	689	1238
chr5	11667975	11669104	tair_1340_R	80.07	5.21	1.35	0.46	414	1129
chr5	11677021	11678006	tair_1341_R	108.79	6.25	1.25	0	597	985
chr5	11681658	11683242	tair_1342_R	113.03	6.39	1.37	0	542	1584
chr5	11684092	11685209	tair_1343_R	64.09	4.55	1.26	1.54	387	1117
chr5	11685210	11686434	tair_1344_R	95.91	5.81	1.31	0.08	392	1224
chr5	11686435	11687580	tair_1345_R	86.12	5.45	1.21	0.16	656	1145
chr5	11687581	11689355	tair_1346_R	139.34	7.21	1.35	0	1020	1774
chr5	11689524	11690945	tair_1347_R	90.67	5.62	1.32	0.08	659	1421
chr5	11692248	11693639	tair_1348_R	99.35	5.93	1.44	0.08	597	1391
chr5	11693889	11695310	tair_1349_R	87.98	5.52	1.3	0.08	659	1421
chr5	11696792	11697708	tair_1350_R	61.36	4.43	1.12	2.6	312	916
chr5	11698089	11699235	tair_1351_R	71.99	4.89	1.17	0.59	531	1146
chr5	11699481	11700643	tair_1352_R	95.49	5.79	1.28	0.08	710	1162
chr5	11702025	11703038	tair_1353	67.74	4.71	1.41	0.99	419	1013
chr5	11703039	11704519	tair_1354_R	256.38	10.1	1.9	0	520	1480
chr5	11704520	11705946	tair_1355_R	192.82	8.64	1.91	0	515	1426
chr5	11705947	11706962	tair_1356_R	100.04	5.95	1.5	0.08	463	1015
chr5	11712293	11714056	tair_1357_R	261.69	10.21	1.92	0	803	1763
chr5	11714057	11714970	tair_1358_R	196.15	8.72	2	0	219	913
chr5	11716015	11717247	tair_1359_R	133.88	7.04	1.57	0	551	1232
chr5	11717268	11718382	tair_1360_R	73.79	4.96	1.31	0.59	708	1114
chr5	11718383	11728605	tair_1361_R	261.5	10.21	1.94	0	3557	10222
chr5	11728606	11731971	tair_1362_R	287.09	10.74	1.88	0	491	3365
chr5	11731972	11733004	tair_1363_R	103.12	6.06	1.53	0	359	1032
chr5	11738407	11740212	tair_1364_R	263.46	10.25	2.07	0	813	1805
chr5	11740213	11742515	tair_1365_R	274.61	10.48	1.84	0	667	2302
chr5	11742943	11755873	tair_1366_R	431.03	13.33	2.86	0	5885	12930
chr5	11758662	11759667	tair_1367_R	68.66	4.75	1.29	0.94	601	1005
chr5	11759668	11760898	tair_1368_R	125.31	6.78	1.54	0	582	1230
chr5	11770109	11777194	tair_1369_R	206.74	8.98	1.86	0	2845	7085
chr5	11777195	11778568	tair_1370_R	151.2	7.55	1.81	0	584	1373
chr5	11778569	11781508	tair_1371_R	229.95	9.52	2.05	0	1410	2939
chr5	11782497	11783582	tair_1372_R	194.56	8.68	2.45	0	611	1085
chr5	11788657	11791443	tair_1373_R	261.45	10.21	1.83	0	2120	2786
chr5	11796408	11801075	tair_1374_R	246.46	9.89	1.98	0	1870	4667
chr5	11801076	11802200	tair_1375_R	199.78	8.81	1.85	0	567	1124
chr5	11803933	11816623	tair_1376_R	270.43	10.39	2.05	0	9660	12690
chr5	11816624	11817788	tair_1377_R	101.42	6	1.44	0.08	433	1164
chr5	11823001	11826825	tair_1378_R	229.5	9.51	1.8	0	767	3824
chr5	11826954	11830273	tair_1379_R	261.02	10.2	2	0	892	3319
chr5	11830274	11831138	tair_1380_R	93.83	5.73	1.53	0.08	373	864
chr5	11836534	11843217	tair_1381_R	267.72	10.34	1.98	0	803	6683
chr5	11843218	11848792	tair_1382_R	302.53	11.04	2.18	0	4722	5574
chr5	11848793	11850255	tair_1383_R	263.45	10.25	2.02	0	677	1462
chr5	11855628	11856837	tair_1384_R	104.58	6.11	1.53	0	574	1209
chr5	11856838	11858417	tair_1385_R	152.49	7.58	1.73	0	732	1579
chr5	11858418	11859880	tair_1386_R	267.03	10.32	2.03	0	677	1462
chr5	11865339	11866365	tair_1387_R	91.93	5.66	1.46	0.08	486	1026
chr5	11866366	11870445	tair_1388_R	269.71	10.38	2.08	0	2753	4079
chr5	11870446	11872183	tair_1389_R	265.92	10.3	2.36	0	860	1737
chr5	11872221	11884204	tair_1390_R	258.92	10.15	2.3	0	3863	11983
chr5	11884205	11921951	tair_1391_R	276.68	10.52	2.4	0	4406	37746
chr5	11921952	11923594	tair_1392_R	266.61	10.32	1.95	0	643	1642
chr5	11923595	11924630	tair_1393_R	128.75	6.89	1.53	0	281	1035
chr5	11930093	11934724	tair_1394_R	315.49	11.29	2.22	0	2283	4631
chr5	11934725	11936181	tair_1395_R	144.58	7.36	1.59	0	681	1456
chr5	11941747	11942688	tair_1396_R	84.45	5.38	1.34	0.24	424	941
chr5	11942689	11944336	tair_1397_R	133.4	7.03	1.68	0	830	1647
chr5	11944520	11953208	tair_1398_R	250.94	9.98	2.08	0	7922	8688
chr5	11953209	11954711	tair_1399_R	280.71	10.61	1.94	0	676	1502
chr5	11960072	11961113	tair_1400_R	88.1	5.52	1.48	0.08	438	1041
chr5	11961114	11974718	tair_1401_R	225.94	9.43	2	0	11748	13604
chr5	11974719	11979358	tair_1402_R	329.62	11.56	2.04	0	2827	4639
chr5	11979579	11989815	tair_1403_R	189.56	8.56	1.72	0	702	10236
chr5	11990056	11990828	tair_1404_R	60.84	4.4	1.34	2.6	435	772
chr5	11991808	11993100	tair_1405	123.9	6.74	1.56	0	660	1292
chr5	11994196	11995169	tair_1406_R	74.87	5.01	1.26	0.52	347	973
chr5	12004671	12005871	tair_1407_R	83.25	5.34	1.41	0.24	660	1200
chr5	12005872	12007567	tair_1408_R	198.55	8.78	1.83	0	824	1695
chr5	12007568	12008964	tair_1409_R	245.47	9.86	1.98	0	646	1396
chr5	12009525	12010841	tair_1410_R	138.37	7.18	1.59	0	755	1316
chr5	12010842	12011866	tair_1411_R	86.4	5.46	1.44	0.08	445	1024
chr5	12024041	12025165	tair_1412_R	119.73	6.61	1.63	0	660	1124
chr5	12025166	12026730	tair_1413_R	229.42	9.51	1.81	0	950	1564
chr5	12032160	12036214	tair_1414_R	172.35	8.12	1.78	0	1932	4054
chr5	12039974	12040798	tair_1415_R	67.64	4.7	1.33	0.99	481	824
chr5	12040996	12042358	tair_1416_R	118.38	6.57	1.45	0	592	1362
chr5	12042478	12050224	tair_1417_R	268.84	10.36	2.01	0	2886	7746
chr5	12058284	12066966	tair_1418_R	247.71	9.91	2.19	0	1977	8682
chr5	12066967	12083210	tair_1419_R	256.07	10.09	2.05	0	10837	16243
chr5	12086762	12089104	tair_1420_R	251.62	10	1.95	0	1629	2342
chr5	12090769	12091929	tair_1421_R	117.46	6.54	1.45	0	702	1160
chr5	12116789	12119078	tair_1422_R	313.52	11.26	2.31	0	1108	2289
chr5	12119079	12120238	tair_1423_R	141.75	7.28	1.59	0	501	1159
chr5	12127501	12130388	tair_1424_R	306.76	11.13	1.93	0	713	2887
chr5	12138563	12139707	tair_1425_R	128.08	6.87	1.51	0	542	1144
chr5	12139823	12140557	tair_1426_R	60.75	4.4	1.25	2.67	420	734
chr5	12141461	12142863	tair_1427_R	135.86	7.1	1.63	0	794	1402
chr5	12142864	12144381	tair_1428_R	178.1	8.27	1.74	0	825	1517
chr5	12144412	12145497	tair_1429_R	115.59	6.48	1.61	0	547	1085
chr5	12146318	12148513	tair_1430_R	300.43	11	2.16	0	1120	2195
chr5	12148514	12149392	tair_1431_R	115.69	6.48	1.47	0	188	878
chr5	12154686	12157685	tair_1432_R	182.19	8.37	1.71	0	2195	2999
chr5	12157686	12159300	tair_1433_R	169.2	8.04	1.88	0	410	1614
chr5	12159301	12160171	tair_1434_R	80.55	5.23	1.34	0.46	205	870
chr5	12165683	12167421	tair_1435_R	246.14	9.88	1.89	0	826	1738
chr5	12167422	12168806	tair_1436_R	320.94	11.4	2.12	0	536	1384
chr5	12185697	12186516	tair_1437_R	71.74	4.88	1.39	0.59	436	819
chr5	12186700	12187657	tair_1438_R	75.24	5.02	1.35	0.52	534	957
chr5	12227381	12228904	tair_1439_R	141.41	7.27	1.49	0	679	1523
chr5	12228996	12230256	tair_1440_R	100.64	5.97	1.43	0.08	704	1260
chr5	12230361	12231323	tair_1441_R	95.39	5.79	1.37	0.08	352	962
chr5	12257939	12258563	tair_1442_R	51.02	3.93	1.38	6.42	312	624
chr5	12258737	12259778	tair_1443_R	64.06	4.55	1.31	1.54	348	1041
chr5	12311247	12312211	tair_1444_R	62.65	4.48	1.24	1.81	418	964
chr5	12312212	12313384	tair_1445_R	93.14	5.71	1.44	0.08	516	1172
chr5	12313750	12314963	tair_1446_R	173.94	8.16	1.61	0	684	1213
chr5	12316578	12317389	tair_1447_R	99.89	5.95	1.48	0.08	339	811
chr5	12333069	12334219	tair_1448_R	140.08	7.23	1.59	0	630	1150
chr5	12339072	12339965	tair_1449_R	79.65	5.2	1.38	0.46	469	893
chr5	12343258	12343888	tair_1450_R	54.47	4.1	1.11	4.9	318	630
chr5	12355737	12356612	tair_1451_R	72.37	4.9	1.46	0.59	384	875
chr5	12356613	12357769	tair_1452_R	121.21	6.66	1.46	0	494	1156
chr5	12365636	12368845	tair_1453_R	183.2	8.4	1.85	0	1803	3209
chr5	12382863	12384099	tair_1454_R	157.16	7.71	1.66	0	472	1236
chr5	12412861	12414073	tair_1455	103.18	6.06	1.47	0	656	1212
chr5	12414074	12415510	tair_1456_R	143.45	7.33	1.56	0	716	1436
chr5	12425455	12426283	tair_1457_R	65.53	4.61	1.33	1.28	428	828
chr5	12426732	12427900	tair_1458_R	64.48	4.57	1.44	1.48	394	1168
chr5	12427954	12429566	tair_1459_R	186.87	8.49	1.51	0	754	1612
chr5	12429794	12431409	tair_1460_R	125.58	6.79	1.61	0	901	1615
chr5	12431410	12433328	tair_1461_R	174.58	8.18	1.5	0	705	1918
chr5	12433329	12435489	tair_1462_R	134.06	7.05	1.63	0	610	2160
chr5	12444305	12447046	tair_1463_R	224.46	9.39	1.71	0	2153	2741
chr5	12450021	12451025	tair_1464_R	75.98	5.05	1.32	0.52	565	1004
chr5	12451026	12454048	tair_1465_R	264.78	10.28	1.91	0	745	3022
chr5	12485780	12488877	tair_1466_R	247.68	9.91	1.94	0	2101	3097
chr5	12488878	12489897	tair_1467_R	146.23	7.41	1.51	0	285	1019
chr5	12492689	12494343	tair_1468_R	269.96	10.39	1.89	0	874	1654
chr5	12525294	12526222	tair_1469_R	62.12	4.46	1.35	1.88	402	928
chr5	12534190	12535438	tair_1470_R	118.1	6.56	1.43	0	670	1248
chr5	12535462	12537012	tair_1471_R	92.17	5.67	1.5	0.08	435	1550
chr5	12537274	12537916	tair_1472_R	56.04	4.18	1.31	4.26	330	642
chr5	12546216	12547750	tair_1473_R	115.21	6.46	1.39	0	624	1534
chr5	12627594	12629099	tair_1474_R	170.62	8.08	1.62	0	738	1505
chr5	12642476	12643699	tair_1475_R	123.81	6.74	1.48	0	676	1223
chr5	12643700	12644863	tair_1476_R	78.37	5.15	1.39	0.46	389	1163
chr5	12651720	12652906	tair_1477_R	117.63	6.54	1.57	0	672	1186
chr5	12652907	12653831	tair_1478_R	73.59	4.95	1.3	0.59	479	924
chr5	12656393	12657448	tair_1479	65.36	4.6	1.28	1.34	692	1055
chr5	12657591	12659056	tair_1480_R	111.84	6.35	1.35	0	613	1465
chr5	12664505	12665572	tair_1481_R	86.58	5.47	1.32	0.08	715	1067
chr5	12665626	12667064	tair_1482_R	152.61	7.59	1.58	0	643	1438
chr5	12667065	12668364	tair_1483_R	138.99	7.2	1.67	0	680	1299
chr5	12727864	12729348	tair_1484_R	175.25	8.2	1.61	0	798	1484
chr5	12735059	12736434	tair_1485_R	116.42	6.5	1.45	0	751	1375
chr5	12736435	12737673	tair_1486_R	158.71	7.75	1.6	0	500	1238
chr5	12756506	12757773	tair_1487_R	106.65	6.18	1.41	0	660	1267
chr5	12757848	12758999	tair_1488_R	83.65	5.35	1.28	0.24	473	1151
chr5	12764071	12765608	tair_1489_R	154.59	7.64	1.47	0	780	1537
chr5	12783046	12784170	tair_1490_R	100.38	5.97	1.4	0.08	564	1124
chr5	12806656	12807716	tair_1491_R	119.61	6.6	1.47	0	535	1060
chr5	12824314	12830384	tair_1492	255.95	10.09	2.33	0	2117	6070
chr5	12830385	12831062	tair_1493	62.56	4.48	1.45	1.81	236	677
chr5	12831063	12844826	tair_1494	188.94	8.55	1.8	0	11583	13763
chr5	12845386	12846491	tair_1495	138.63	7.19	1.74	0	623	1105
chr5	12850199	12851654	tair_1496	134.45	7.06	1.75	0	752	1455
chr5	12866283	12872353	tair_1497	260.21	10.18	2.29	0	2117	6070
chr5	12872354	12872939	tair_1498	56.13	4.18	1.38	4.1	236	585
chr5	12872940	12873802	tair_1499	67.52	4.7	1.73	0.99	430	862
chr5	12873803	12877111	tair_1500	182.66	8.39	1.89	0	2272	3308
chr5	12877112	12887545	tair_1501	188.94	8.55	1.8	0	8253	10433
chr5	12943637	12944261	tair_1502_R	50.27	3.89	1.18	7.19	312	624
chr5	12947893	12948751	tair_1503_R	59.16	4.32	1.32	3.05	514	858
chr5	12948793	12949956	tair_1504_R	130.78	6.95	1.64	0	617	1163
chr5	12952939	12953961	tair_1505_R	70.82	4.84	1.35	0.66	519	1022
chr5	12964621	12965509	tair_1506_R	65.14	4.59	1.3	1.34	472	888
chr5	12970754	12971895	tair_1507	68.61	4.74	1.88	0.94	524	1141
chr5	13014263	13015891	tair_1508_R	127.39	6.85	1.37	0	913	1628
chr5	13027503	13028632	tair_1509_R	92.43	5.68	1.45	0.08	757	1129
chr5	13029041	13030416	tair_1510_R	153.96	7.62	1.62	0	639	1375
chr5	13038774	13039776	tair_1511_R	79.33	5.19	1.36	0.46	614	1002
chr5	13039777	13040976	tair_1512_R	172.23	8.12	1.68	0	490	1199
chr5	13047936	13048750	tair_1513_R	57.89	4.27	1.29	3.17	449	814
chr5	13048771	13050071	tair_1514_R	157.71	7.73	1.58	0	763	1300
chr5	13062139	13063192	tair_1515_R	96.67	5.83	1.39	0.08	462	1053
chr5	13063193	13064466	tair_1516_R	186.92	8.49	1.67	0	622	1273
chr5	13146999	13147700	tair_1517_R	64.97	4.59	1.37	1.34	348	701
chr5	13150820	13153267	tair_1518_R	139.28	7.2	1.68	0	1747	2447
chr5	13159451	13160323	tair_1519_R	80.9	5.25	1.36	0.46	370	872
chr5	13164743	13165789	tair_1520_R	73.86	4.96	1.33	0.59	429	1046
chr5	13277800	13280912	tair_1521_R	249.68	9.95	2.08	0	752	3112
chr5	13280913	13281957	tair_1522_R	96.99	5.85	1.5	0.08	457	1044
chr5	13287473	13290168	tair_1523_R	269.7	10.38	2.1	0	790	2695
chr5	13317829	13318954	tair_1524_R	91.89	5.66	1.39	0.08	595	1125
chr5	13324659	13326062	tair_1525_R	113.73	6.42	1.41	0	596	1403
chr5	13326136	13326790	tair_1526_R	60.51	4.39	1.32	2.67	342	654
chr5	13334107	13337010	tair_1527_R	222.93	9.36	1.95	0	1834	2903
chr5	13337011	13337979	tair_1528_R	82.2	5.3	1.36	0.32	369	968
chr5	13343307	13345114	tair_1529_R	180.77	8.34	1.66	0	821	1807
chr5	13345115	13345985	tair_1530_R	127.84	6.86	1.59	0	322	870
chr5	13386876	13387641	tair_1531	63.1	4.5	2.34	1.75	349	765
chr5	13413147	13414510	tair_1532_R	135.61	7.1	1.47	0	762	1363
chr5	13415512	13416714	tair_1533_R	75.89	5.05	1.33	0.52	797	1202
chr5	13420921	13422198	tair_1534_R	141.26	7.26	1.52	0	508	1277
chr5	13422199	13423174	tair_1535_R	111.77	6.35	1.41	0	317	975
chr5	13424160	13425402	tair_1536_R	148.91	7.48	1.56	0	625	1242
chr5	13425403	13426519	tair_1537_R	104.24	6.1	1.32	0	553	1116
chr5	13434520	13435474	tair_1538_R	79.91	5.21	1.18	0.46	611	954
chr5	13552960	13553937	tair_1539_R	74.98	5.01	1.34	0.52	548	977
chr5	13553938	13555266	tair_1540_R	159.56	7.78	1.57	0	770	1328
chr5	13558261	13559393	tair_1541_R	83.37	5.34	1.31	0.24	501	1132
chr5	13559394	13560643	tair_1542_R	153.46	7.61	1.62	0	468	1249
chr5	13649789	13650413	tair_1543_R	53.85	4.07	1.22	5.14	312	624
chr5	14039832	14040549	tair_1544_R	56.68	4.21	0.97	3.95	358	717
chr5	14170906	14171654	tair_1545_R	69	4.76	1.25	0.94	382	748
chr5	15508031	15509023	tair_1546_R	67.95	4.72	1.42	0.94	533	992
chr5	15514707	15515484	tair_1547_R	53.9	4.07	1.3	5.14	359	777
chr5	19437252	19438067	tair_1548_R	57.84	4.26	1.39	3.17	503	815
chr5	24360265	24360928	tair_1549	51.89	3.98	1.96	5.97	312	663
