# Supplementary material for: The Arabidopsis acetylated histone-binding protein BRAT1 forms a complex with BRP1 and prevents transcriptional silencing
Source: Nat Commun. 2016 Jun 7;7:11715. doi: 10.1038/ncomms11715 (PMC4899616; doi:10.1038/ncomms11715)
Supplement: Supplementary Data 7 — List of primers used in this study [file ncomms11715-s8.xls]

## Sheet: Sheet1
Supplementary Data 7. List of primers used in this study.
Primers for bisulfite sequencing
AtSN1-BS-F	GTTGTATAAGTTTAGTTTTAATTTTAYGGATYAGTATTAATTT
AtSN1-BS-R	CAATATACRATCCAAAAAACARTTATTAAAATAATATCTTAA
SDC-BS-F	TAAGTTTTATTATTTGGATTTAAAGYGGATAATAT
SDC-BS-R	AATCTCTAAAATTTTTTTATTTTACTCATTCTAC
At1TE58825-BS-F	TATTAAATTGTGGTAAAAGGTAATAAAAG
At1TE58825-BS-R	CAATCACTCAAATAAACTCATAATCAC
At3TE37570-BS-F	AAAGTTGTTTTGGTTTAGTGGTAAAAG
At3TE37570-BS-R	CCCATAACCAATACTACTAAAACCAA
AT5G24240-BS-F	ATATAAGTtTCGGATtATtAAAyGAGTATAT
AT5G24240-BS-R	aAAaACTTAaTTACCACTrTTTCTCTCTC
AT3G33528-BS-F	taagatgtgtttagYgttttgtYgTttaatat
AT3G33528-BS-R	ATTaAAaTCTTAATCTTaTTATCACTACAAC
AT3G28899-BS-F	GAATTATATTAATAGATAAATGAATATAAA
AT3G28899-BS-R	CAAAAACCCAAAAAAATAAAAACCTTA
DT414-BS-F	ATTTGTATATTTAATYGGAGAATTTGATTTAATATG
DT414-BS-R	TCCRATAAAACAAAAATATATATCATCTCTCAAC
DT231-BS-F	GATAAAATTTATAAGAGTATYGAATTGTGTGAA
DT231-BS-R	TTTCATTTTCATCTAATCTTACCRCTTTCTTC
DT539-BS-F	AATGATGTAAGTTATGTAGYGTTGTATTTTGTAG
DT539-BS-R	CTTTTACCTCTTCCRTTTCAATTTATTAAATCT
AT3TE92795-BS-F	AGTATTAAGGYGAAGGGTAGTTTYGTTAAAT
AT3TE92795-BS-R	CTTAAAAACRAACCRAAAAACTTAAAAAACTTAAA
Primers for chop-PCR
Actin2-chop-F	CGAGCAGGAGATGGAAACCTCAAA
Actin2-chop-R	AAGAATGGAACCACCGATCCAGACA
At1g26400-chop-F	TGACCTGCATAGGCTATAACACA
At1g26400-chop-F	ATTGGAATCAATCCGAGTGG
At4g18650-chop-F	TCCACATGAGCCATCAACTC
At4g18650-chop-R	AAGGGTACCAGTTTGGGAAAA
NPTII-chop-F	GATGCCTGCTTGCCGAATATC
NPTII-chop-R	GAAGCGTCTGTTTTCGTGGTGTG
DT414-chop-F	CTTTCCATCAAATTGGAGAAGCCAC
DT414-chop/RT-R	GATCTCGGCTCCATCAACGATAATG
DT231-chop/RT-F	GGATACGACGCTAGTCTTAACCAGATC
DT231-chop/RT-R	CTTACCAAACGATCATCTTTTCCTG
DT539-chop-F	GGTAACACCTTCTGTCTGATTCTCC
DT539-chop-R	GAAATGCCTTCTGGGTTGCTGAAG
AT3TE92795-chop/RT-F	GAATAGCCCGTCTCAAGTAGCTCG
AT3TE92795-chop/RT-R	CTGAAGAGCTTGGCGATGAGGAG
ATS15	ACCAACGTGCTGTTGGCCCAGTGGTAAATC
AtSN1-F4	AAAATAAGTGGTGGTTGTACAAGC
AT1TE58825-chop/RT-F	CGAATTAGGATCAGCGGAGATTG
AT1TE58825-chop/RT-R	ACTATTCAATCGTTACGGTGAAATCC
AT3TE37570-chop/RT-F	TCATGCACCAAGTGTCGTTAGCTC
AT3TE37570-chop/RT-R	TTAGTTTTGTCCCAAGCGTCACTC
At5g24240-chop-F	ATCATCGAAACCGATACAATTCATC
At5g24240-chop-R	GATCTCAATTAAACTTCCGTCAAAAG
At3g33528-chop-F	TAAGATGTGTTTAGCGTTTTGTCGC
At3g33528-chop-R	CACATTAATAGCACAAGAGGATACATTG
AT3G28899-chop/RT-F	CCTTTCTAGGTTTTTGCTGCTTGTC
AT3G28899-chop/RT-R	GATAGAAACGTCTCTGCCTTGGATAG
At5g54020-chop/RT-F	ACCTTTCTTGGTAAAGTAGTGCAC
At5g54020-chop/RT-R	TACTTCATGAAAAGTGTGCTAATC
At1g76900-chop/RT-F	ATCGAAGGCTTCATCAGATGTT
At1g76900-chop/RT-R	TGACTCGTCTATGGATTGCAG
At3g08530-chop-F	TCCAACCTCATTGAGCAGAGAA
At3g08530-chop/RT-F	AATCAATTGCATTATCAAAGAAAG
Primers for RT-PCR
Actin7-F2	AGCCACTTGTCTGTGACAATGG
Actin7-R2	CGTAGATTGGCACAGTGTGAGAC
AtGP1-F	ACAGTGCCACAGTTGAGCAG
AtGP1-R	CAGAAAAATACTCGGTGCCAAT
AtMU1-LP	TAATTTGGCTGACGGAATCAC
AtMU1-RP	ATTTGGGGGAAAACAAATGAG
SDC-LP	AATGTAAGTTGTAAACCATTTGAACGTGACC
SDC-RP	CAGGCATCCGTAGAACTCATGAGC
DT231-chop/RT-F	GGATACGACGCTAGTCTTAACCAGATC
DT231-chop/RT-R	CTTACCAAACGATCATCTTTTCCTG
LUC-Q-F	GGAGAGCAACTGCATAAGGCTATG
LUC-Q-R	GACGATTCTGTGATTTGTATTCAGC
NPTII-Q-F	CAAGCTCTTCAGCAATATCACGG
NPTII-Q-R	GATGCCTGCTTGCCGAATATC
ROS1-Q-F	AAGGACCAACTTGTTGCGAC
ROS1-Q-R	AGGACTCTATTAGCACTGAGC
ROS3-Q-F	CCTTCACGACTAAGCTTTCC
ROS3-Q-R	TCTATGTGCGATGACACAGC
IDM1-Q-F	TTGGGTCAGCTTGGAAAGCATTGG
IDM1-Q-R	AAGGCTCTAAGGCACTCCACCAAA
DT414-RT-F	TATCTAAGCCACCACCCTCGAATCTC
DT414-chop/RT-R	GATCTCGGCTCCATCAACGATAATG
DT539-RT-F2	CAACTTCGTCGCCTAAGCTAATAAC
DT539-RT-R2	AGAGTCAATCTTGATAACAACGTCG
AT3TE92795-chop/RT-F	GAATAGCCCGTCTCAAGTAGCTCG
AT3TE92795-chop/RT-R	CTGAAGAGCTTGGCGATGAGGAG
ATS15	ACCAACGTGCTGTTGGCCCAGTGGTAAATC
AtSN1-F4	AAAATAAGTGGTGGTTGTACAAGC
At1TE58825-RT-F	CGAATTAGGATCAGCGGAGATTG
At1TE58825-RT-R	ACTATTCAATCGTTACGGTGAAATCC
At3TE37570-RT-F	TCATGCACCAAGTGTCGTTAGCTC
At3TE37570-RT-R	TTAGTTTTGTCCCAAGCGTCACTC
At5g24240-RT-F	GGAATAAAAATCCGTGAAGCGAAG
At5g24240-RT-R	GAAGACTTAGTTACCACTGTTTCTCTC
At3g33528-RT-F	GCTCAGCTTCATAGGTTGTTGTAG
At3g33528-RT-R	CGAGTTATATCTATGAGTCACCGATG
AT3G28899-chop/RT-F	CCTTTCTAGGTTTTTGCTGCTTGTC
AT3G28899-chop/RT-R	GATAGAAACGTCTCTGCCTTGGATAG
At5g54020-chop/RT-F	ACCTTTCTTGGTAAAGTAGTGCAC
At5g54020-chop/RT-R	TACTTCATGAAAAGTGTGCTAATC
At1g76900-chop/RT-F	ATCGAAGGCTTCATCAGATGTT
At1g76900-chop/RT-R	TGACTCGTCTATGGATTGCAG
At3g08530-RT-F	AGTGGCAACATTTGGGCATAC
At3g08530-chop/RT-F	AATCAATTGCATTATCAAAGAAAG
Primers for ChIP-Q-PCR
DT414-ChIP-F1	GGTTTACAGGATCGACGTGAAGC
DT414-ChIP-R1	TCAAGGGGACTTTGAGATGACAC
DT414-ChIP-F2	TTGTACATAGGGAACCCAAGGAG
DT414-ChIP-R2	TTTGTGAATATTAGAGATGATGAAAG
DT414-ChIP-F3	TATCTAAGCCACCACCCTCGAATCTC
DT414-ChIP-R3	TCCGGTGAAACAAGCATCAAGAAG
DT414-ChIP-F4	GCCATGTTGAGAGATGACATATACTC
DT414-ChIP-R4	GATCTCGGCTCCATCAACGATAATG
DT414-ChIP-F5	GAAAGCGAATCCTATGAATGACAC
DT414-ChIP-R5	ATTACCTTCCACTTTTTAATCTTGTTG
DT539-ChIP-F1	GCGTTAGTTTTTACAATGGTTGTG
DT539-ChIP-R1	GGTTACATTTGTGATATTAGACGAGG
DT539-ChIP-F2	GGTAACACCTTCTGTCTGATTCTCC
DT539-ChIP-R2	GATAAAGGCTACAGAATACAGCGC
DT539-ChIP-F3	GCTGATATAAAACAGCAAGCTGCTC
DT539-ChIP-R3	CACTTTTGCCTCTTCCGTTTCAG
DT539-ChIP-F4	CAACTTCGTCGCCTAAGCTAATAAC
DT539-ChIP-R4	AGAGTCAATCTTGATAACAACGTCG
DT539-ChIP-F5	CATTAATTGGGCCAAAAATGTAAC
DT539-ChIP-R5	CATATCACTCTTTTAGTCCATCCAC
DT539-ChIP-F6	AGTGTTCTGTTTTCTGGGTTTTGC
DT539-ChIP-R6	CGAAACAAAATAAGACCTTTTTTGG
Primers for genotyping
BRAT1-LP1	ATTCTCGTGGTCAAGTTGTTCTC
BRAT1-RP1	CTAAAACAACCAACAGGACATCC
BRAT1-LP2	TCCATGCAAAGTGTGTACTCAAC
BRAT1-RP2	CTTTTGGGTGATGATAGACTTGC
BRP1-LP1	GAATGACGAAGATGAAAACCAAG
BRP1-RP1	AGAGCTTGTATATCAGCACCAGC
BRP1-LP2	TTTCCGAAACAATTACATCCATC
BRP1-RP2	GGGAAGAAAAGTAAGAAGCTTGC
BRP1-LP3	GTTCAGAAATGGGAGAGGAAAAG
BRP1-RP3	ATCCAACAGCAGTAAGACCTCTG
Primers for plasmids construction and BRAT1 site-direct mutagenesis
1G05910-g-KpnI-F	CGCGGTACCCTACTTACACTCCACTTAATCTTCGTC
1G05910-g-SalI-R	CGCGTCGACGAAATTCGCCTGATGCTGTGCG
3G15120-XmaI-F	TCCCCCCGGGAGCGTACGTTGTGAGAGATGCTGTTC
3G15120-SpeI-R	GGACTAGTAAAAGGCTTCATCTCAGTTGCAATTAAC
1305/28a-Y930A-F	GAGGATGCTCCAAACGCTCGCTCAATAATTCAA
1305/28a-Y930A-R	TTGAATTATTGAGCGAGCGTTTGGAGCATCCTC
1305-Y972A-F	ttatttatccagGCTGCCAATGGAGATGATTAC
1305-Y972A-R	GTAATCATCTCCATTGGCAGCCTGGATAAATAA
28a-Y972A-F	GAGAAATGCCAAGGCTGCCAATGGAGATGATTAC
28a-Y972A-R	GTAATCATCTCCATTGGCAGCCTTGGCATTTCTC
